# Supplementary material for: Clemastine fumarate accelerates accumulation of disability in progressive multiple sclerosis by enhancing pyroptosis
Source: J Clin Invest. 2025 May 15;135(10):e183941. doi: 10.1172/JCI183941 (PMC12077908; doi:10.1172/JCI183941)
Supplement: Supplemental table 3 [file jci-135-183941-s133.xlsx]

## Sheet: SomaSCAN
Table S3: CSF proteins changes induced by Clemastine treatment measured by SOMAScan platform.
				CLEMASTINE
SomaID	Gene	Target	Target_description	Clemastine cohort - median at baseline LP	Clemastine cohort - median at therapy LP	Clemastine cohort change (therapy LP - baseline LP)	Clemastine-induced change outside 95% of normal distribution	One sample Wilcoxon test: therapy-induced change (therapy LP - baseline LP) raw p-value	One sample Wilcoxon test: therapy-induced change (therapy LP - baseline LP) FDR p-value
ATP5PB.22073.47.3	ATP5PB	AT5F1	ATP synthase B chain, mitochondrial	-0.340486	1.1122	2.01223	yes	0.0390625	0.560688
PRRG1.8306.54.3	PRRG1	TMG1:CD	Transmembrane gamma-carboxyglutamic acid protein 1:Cytoplasmic domain	-1.06615	0.580291	1.91518	yes	0.0273438	0.536222
CT45A1.24667.27.3	CT45A1	CT451	Cancer/testis antigen family 45 member A1	-0.416298	0.276392	1.89083	yes	0.0195312	0.536222
NT5M.17856.23.3	NT5M	NT5M	5'(3')-deoxyribonucleotidase, mitochondrial	-0.832725	0.425011	1.80677	yes	0.0546875	0.588163
AGR3.17342.13.3	AGR3	AGR3	Anterior gradient protein 3	0.0845005	1.21759	1.7612	yes	0.128906	0.684899
ZC3H8.22832.9.3	ZC3H8	ZC3H8	Zinc finger CCCH domain-containing protein 8	-0.408956	1.00903	1.71604	yes	0.0195312	0.536222
RALYL.22545.20.3	RALYL	RALYL	RNA-binding Raly-like protein	-0.685118	0.692301	1.70934	yes	0.0390625	0.560688
ARHGEF10.9061.3.3	ARHGEF10	ARHGA	Rho guanine nucleotide exchange factor 10	-0.400793	0.896339	1.69492	yes	0.0546875	0.588163
RNF43.10505.12.3	RNF43	RNF43	E3 ubiquitin-protein ligase RNF43	-0.30119	0.556032	1.6366	yes	0.0273438	0.536222
COX7A1.8390.25.3	COX7A1	CX7A1	Cytochrome c oxidase subunit 7A1, mitochondrial	-0.206319	0.556957	1.60623	yes	0.0195312	0.536222
GNMT.14006.36.3	GNMT	GNMT	Glycine N-methyltransferase	-0.639908	0.374126	1.58124	yes	0.128906	0.684899
INSIG1.10663.42.3	INSIG1	INSI1	Insulin-induced gene 1 protein	-0.552868	0.920894	1.57446	yes	0.0273438	0.536222
ARG2.17752.24.3	ARG2	Arginase	Arginase-2, mitochondrial	-0.822875	0.53365	1.55497	yes	0.0390625	0.560688
PYCR2.18328.36.3	PYCR2	P5CR2	Pyrroline-5-carboxylate reductase 2	-0.744096	0.106038	1.51734	yes	0.0117188	0.514399
CRIP2.9053.16.3	CRIP2	CRIP2	Cysteine-rich protein 2	0.688165	2.2039	1.51573	yes	0.0423153	0.588163
UAP1.13580.2.3	UAP1	Sperm-associated antigen 2	UDP-N-acetylhexosamine pyrophosphorylase	-0.759048	0.340508	1.51284	yes	0.425781	0.851788
LRFN1.7910.41.3	LRFN1	LRFN1	Leucine-rich repeat and fibronectin type III domain-containing protein 1	-0.800239	0.607798	1.50801	yes	0.00390625	0.47568
CDCP1.6565.68.3	CDCP1	CDCP1	CUB domain-containing protein 1	-0.0801977	1.18246	1.49972	yes	0.0742188	0.625392
APOC3.6461.54.3	APOC3	Apo C-III	Apolipoprotein C-III	-0.988365	0.347908	1.47562	yes	0.0976562	0.658308
BRF1.19596.18.3	BRF1	BRF-1	Transcription factor IIIB 90 kDa subunit	-1.04393	-0.0708092	1.46326	yes	0.0117188	0.514399
SORT1.11300.32.3	SORT1	SORT	Sortilin	-1.41379	-0.390496	1.44912	yes	0.0742188	0.625392
CTHRC1.6236.51.3	CTHRC1	CTHR1	Collagen triple helix repeat-containing protein 1	0.525667	1.09393	1.43908	yes	0.0195312	0.536222
OLFML1.8815.1.3	OLFML1	OLFL1	Olfactomedin-like protein 1	-0.368748	0.303341	1.40851	yes	0.0742188	0.625392
MUC1.10623.19.3	MUC1	MUC1:region 1	Mucin-1:region 1	-0.545956	0.959143	1.39205	yes	0.0390625	0.560688
NA.10504.6.3	NA	Fc_MOUSE	Fc_MOUSE	-0.421814	0.68986	1.39077	yes	0.0078125	0.508486
NA.9467.24.3	NA	Fc_MOUSE	Fc_MOUSE	-0.754012	0.376743	1.36953	yes	0.203125	0.734128
CTCF.14624.51.3	CTCF	CTCF	Transcriptional repressor CTCF	-0.466888	0.303778	1.36407	yes	0.570312	0.895003
AIPL1.23646.5.3	AIPL1	AIPL1	Aryl-hydrocarbon-interacting protein-like 1	-0.649171	0.612302	1.36405	yes	0.0078125	0.508486
RPSA.19623.26.3	RPSA	40S ribosomal protein SA	40S ribosomal protein SA	1.11316	2.40783	1.3622	yes	0.300781	0.78199
IL17RE.20535.68.3	IL17RE	I17RE	Interleukin-17 receptor E	-0.957467	0.260712	1.31984	yes	0.0273438	0.536222
WFDC13.9345.436.3	WFDC13	WFD13	WAP four-disulfide core domain protein 13	-0.392019	0.404969	1.30685	yes	0.0273438	0.536222
PCK2.22405.61.3	PCK2	PCKGM	Phosphoenolpyruvate carboxykinase [GTP], mitochondrial	1.5135	2.83371	1.30326	yes	0.0976562	0.658308
DYTN.22124.94.3	DYTN	DYTN	Dystrotelin	0.920513	1.8739	1.2814	yes	0.0390625	0.560688
SPDL1.23671.11.3	SPDL1	SPDLY	Protein Spindly	-1.00066	0.31014	1.26856	yes	0.0195312	0.536222
BCAR3.12634.79.3	BCAR3	BCAR3:Ras-GEF	Breast cancer anti-estrogen resistance protein 3:Guanine Nucleotide Exchange Factor Domain	-0.976444	0.190724	1.25943	yes	0.0078125	0.508486
USP21.12681.63.3	USP21	UBP21	Ubiquitin carboxyl-terminal hydrolase 21	-0.885924	-0.195659	1.25519	yes	0.128906	0.684899
KYAT1.17365.7.3	KYAT1	KAT1	Kynurenine--oxoglutarate transaminase 1	-0.107274	-0.0251772	1.2459	yes	0.0742188	0.625392
FGF23.3807.1.2	FGF23	FGF23	Fibroblast growth factor 23	-0.168449	0.864221	1.2454	yes	0.0390625	0.560688
GAGE2B.25413.80.3	GAGE2B	GAGE-2	G antigen 2	0.712278	1.9254	1.24117	yes	0.0078125	0.508486
SLCO5A1.11669.39.3	SLCO5A1	SO5A1	Solute carrier organic anion transporter family member 5A1	-0.705567	0.487708	1.23568	yes	0.0078125	0.508486
TUFT1.5690.49.3	TUFT1	TUFT1	Tuftelin	-0.796333	0.438171	1.2345	yes	0.0390625	0.560688
PRLR.9224.20.3	PRLR	Prolactin Receptor	Prolactin receptor	-0.265279	0.857755	1.23423	yes	0.0390625	0.560688
ROPN1B.25453.57.5	ROPN1B	ROP1B	Ropporin-1B	-0.934784	0.32641	1.23338	yes	0.0117188	0.514399
OCIAD1.3635.76.4	OCIAD1	OCAD1	OCIA domain-containing protein 1	-1.32701	0.0492027	1.23312	yes	0.0390625	0.560688
SLC6A14.13053.6.3	SLC6A14	S6A14	Sodium- and chloride-dependent neutral and basic amino acid transporter B(0+)	-0.083381	0.65514	1.23224	yes	0.164062	0.704993
IL32.9051.13.3	IL32	IL32	Interleukin-32	-0.347013	0.488892	1.23025	yes	0.0195312	0.536222
FUNDC1.22149.2.3	FUNDC1	FUND1	FUN14 domain-containing protein 1	-0.66138	0.282364	1.22977	yes	0.0742188	0.625392
LDHC.9828.86.3	LDHC	LDHC	L-lactate dehydrogenase C chain	-0.494902	0.166789	1.22665	yes	0.300781	0.78199
TBX5.11202.70.3	TBX5	TBX5	T-box transcription factor TBX5	-0.357041	0.083884	1.22514	yes	0.25	0.753192
GSTA3.4993.16.1	GSTA3	GSTA3	Glutathione S-transferase A3	-0.798009	0.515405	1.21846	yes	0.00390625	0.47568
FAM241A.9490.3.3	FAM241A	CD032	Uncharacterized protein C4orf32	-0.532789	0.493556	1.21835	yes	0.0390625	0.560688
THPO.8059.1.3	THPO	Tpo	Thrombopoietin	-1.21423	-0.646708	1.2182	yes	0.203125	0.734128
NA.7014.27.3	NA	Fc_MOUSE	Fc_MOUSE	0.38709	0.209104	1.21365	yes	0.652344	0.924399
GHRH.9487.60.3	GHRH	Growth hormone-releasing factor	Somatoliberin	-0.314108	0.367504	1.21353	yes	0.0390625	0.560688
LIMA1.11543.84.3	LIMA1	LIMA1	LIM domain and actin-binding protein 1	-0.372432	0.674615	1.21351	yes	0.203125	0.734128
SEPTIN3.18316.75.3	SEPTIN3	44807	Neuronal-specific septin-3	-0.648337	0.194596	1.21345	yes	0.25	0.753192
UBE2D2.18842.24.3	UBE2D2	UB2D2	Ubiquitin-conjugating enzyme E2 D2	0.167897	0.238964	1.20938	yes	0.496094	0.870846
NA.9799.3.3	NA	Fc_MOUSE	Fc_MOUSE	-0.105048	0.33681	1.2077	yes	0.570312	0.895003
NA.14617.7.3	NA	Fc_MOUSE	Fc_MOUSE	-1.31464	-0.111621	1.20302	yes	0.0742188	0.625392
WAS.22033.32.3	WAS	WASP	Wiskott-Aldrich syndrome protein	-0.683123	0.288264	1.20222	yes	0.164062	0.704993
NA.12941.24.3	NA	Fc_MOUSE	Fc_MOUSE	-0.766475	-0.204656	1.20207	yes	0.0742188	0.625392
SFRP2.7751.121.3	SFRP2	SARP-1	Secreted frizzled-related protein 2	-0.513267	0.543707	1.2016	yes	0.128906	0.684899
HOXA5.22376.95.3	HOXA5	HXA5	Homeobox protein Hox-A5	-0.689847	0.748743	1.19957	yes	0.0078125	0.508486
ZDHHC4.22834.21.3	ZDHHC4	ZDHC4	Probable palmitoyltransferase ZDHHC4	-0.707486	0.164497	1.19885	yes	0.0195312	0.536222
GEM.12817.1.3	GEM	GEM	GTP-binding protein GEM	0.0800536	0.633552	1.1946	yes	0.0546875	0.588163
ERN1.11229.16.3	ERN1	ERN1	Serine/threonine-protein kinase/endoribonuclease IRE1	-0.486152	0.348216	1.19241	yes	0.359375	0.817007
SPANXN4.25419.59.3	SPANXN4	SPXN4	Sperm protein associated with the nucleus on the X chromosome N4	-0.404103	0.219198	1.18815	yes	0.300781	0.78199
ST3GAL5.10588.39.3	ST3GAL5	SIAT9	Lactosylceramide alpha-2,3-sialyltransferase	-0.307401	0.0674763	1.18664	yes	0.0195312	0.536222
RNF34.13386.248.3	RNF34	RNF34	E3 ubiquitin-protein ligase RNF34	-0.330413	0.662006	1.18145	yes	0.0390625	0.560688
STAB1.14599.18.3	STAB1	STAB1	Stabilin-1	-0.964815	0.185916	1.18062	yes	0.0273438	0.536222
PCDHB1.9941.70.3	PCDHB1	PCDB1	Protocadherin beta-1	-1.0442	0.171143	1.15101	yes	0.0273438	0.536222
THAP2.22806.1.3	THAP2	THAP2	THAP domain-containing protein 2	-0.334255	0.882174	1.14503	yes	0.0273438	0.536222
NUDC.8871.14.3	NUDC	NUDC:N-term	Nuclear migration protein nudC:N-term, contains nuclear localization domain	-0.736395	0.433149	1.14102	yes	0.128906	0.684899
PDK2.12651.21.3	PDK2	PDK2	[Pyruvate dehydrogenase (acetyl-transferring)] kinase isozyme 2, mitochondrial	-0.200883	0.646163	1.14015	yes	0.0273438	0.536222
GDF3.16755.195.3	GDF3	GDF-3	Growth/differentiation factor 3	-1.08226	0.0915736	1.13861	yes	0.0390625	0.560688
RAP2A.9885.41.3	RAP2A	RAP2A	Ras-related protein Rap-2a	-0.566147	0.780859	1.13178	yes	0.0742188	0.625392
FGFRL1.6104.1.3	FGFRL1	FGRL1	Fibroblast growth factor receptor-like 1	-0.409869	0.582842	1.1269	yes	0.128906	0.684899
NA.13500.9.3	NA	Fc_MOUSE	Fc_MOUSE	-0.00787373	1.00807	1.12431	yes	0.425781	0.851788
SCP2.25049.8.3	SCP2	NLTP:isoform SCPx	Nonspecific lipid-transfer protein:isoform SCPx	0.73108	0.98022	1.1201	yes	0.496094	0.870846
DNPEP.25037.4.3	DNPEP	DNPEP	Aspartyl aminopeptidase	-1.72236	-0.753217	1.11894	yes	0.164062	0.704993
TNFSF11.14061.48.3	TNFSF11	sRANKL	Tumor necrosis factor ligand superfamily member 11	-0.316853	0.158507	1.11368	yes	0.00390625	0.47568
MYBPH.25065.22.3	MYBPH	MYBPH	Myosin-binding protein H	-0.648047	-0.228789	1.11224	yes	0.0195312	0.536222
DCAF11.22120.4.3	DCAF11	DCA11	DDB1- and CUL4-associated factor 11	0.152489	0.805103	1.11133	yes	0.25	0.753192
IP6K2.22479.64.3	IP6K2	IP6K2	Inositol hexakisphosphate kinase 2	-0.54993	-0.124839	1.10837	yes	0.0390625	0.560688
DNMT3L.19142.39.3	DNMT3L	DNM3L	DNA (cytosine-5)-methyltransferase 3-like	0.122232	0.252704	1.10684	yes	0.128906	0.684899
TMUB2.9226.6.3	TMUB2	TMUB2	Transmembrane and ubiquitin-like domain-containing protein 2	-0.371734	0.75918	1.10604	yes	0.0976562	0.658308
None.8383.20.3	None	CK094	Uncharacterized protein C11orf94	-0.790164	0.170355	1.10115	yes	0.0742188	0.625392
LECT2.5970.61.3	LECT2	LECT2	Leukocyte cell-derived chemotaxin-2	-0.609247	-0.279059	1.0973	yes	0.0976562	0.658308
PPP1R42.22536.1.3	PPP1R42	PPR42	Protein phosphatase 1 regulatory subunit 42	-1.20673	-0.0130699	1.09468	yes	0.0195312	0.536222
COLEC10.6558.5.3	COLEC10	COL10	Collectin-10	-0.75293	0.477428	1.09235	yes	0.00390625	0.47568
ULBP2.3082.9.2	ULBP2	ULBP-2	NKG2D ligand 2	-1.13097	-0.161945	1.09119	yes	0.164062	0.704993
TARBP2.12781.2.3	TARBP2	TRBP2	RISC-loading complex subunit TARBP2	-0.969668	0.0862685	1.09098	yes	0.0117188	0.514399
PIWIL1.12793.4.3	PIWIL1	PIWL1	Piwi-like protein 1	-0.978058	-0.127439	1.09097	yes	0.300781	0.78199
DDI1.23648.36.3	DDI1	DDI1	Protein DDI1 homolog 1	-1.52644	0.0637007	1.08919	yes	0.00390625	0.47568
CPA2.9276.7.3	CPA2	CBPA2	Carboxypeptidase A2	-0.621016	0.298558	1.08646	yes	0.0546875	0.588163
AMOT.25296.3.3	AMOT	AMOT	Angiomotin	-0.896107	-0.045748	1.08375	yes	0.0117188	0.514399
NDUFAF5.22509.9.3	NDUFAF5	NDUF5	Arginine-hydroxylase NDUFAF5, mitochondrial	0.277779	0.670099	1.08339	yes	0.0195312	0.536222
PTTG1.17727.1.3	PTTG1	Securin	Securin	-1.37783	0.100993	1.08268	yes	0.0976562	0.658308
GBP6.7818.101.3	GBP6	GBP6	Guanylate-binding protein 6	-0.294621	0.182672	1.08257	yes	0.0742188	0.625392
MNAT1.23540.3.3	MNAT1	MAT1	CDK-activating kinase assembly factor MAT1	-0.342398	0.436431	1.07866	yes	0.300781	0.78199
SIRT3.17495.141.3	SIRT3	SIR3	NAD-dependent protein deacetylase sirtuin-3, mitochondrial	-0.584484	0.494141	1.07834	yes	0.0546875	0.588163
PROK2.10754.113.3	PROK2	Prokineticin-2	Prokineticin-2	-0.983816	-0.570193	1.07811	yes	0.0390625	0.560688
RGS8.11666.72.3	RGS8	RGS8	Regulator of G-protein signaling 8	-0.402132	0.428849	1.07582	yes	0.0742188	0.625392
RMDN3.9290.8.3	RMDN3	RMD3	Regulator of microtubule dynamics protein 3	-1.06654	-0.275794	1.07566	yes	0.25	0.753192
KCNE3.8067.21.3	KCNE3	KCNE3	Potassium voltage-gated channel subfamily E member 3	0.40552	0.911238	1.07235	yes	0.570312	0.895003
NA.10502.15.3	NA	Fc_MOUSE	Fc_MOUSE	-0.692297	0.571092	1.07203	yes	0.0273438	0.536222
TSEN15.21182.8.3	TSEN15	SEN15	tRNA-splicing endonuclease subunit Sen15	0.119826	0.64235	1.06679	yes	0.0273438	0.536222
NCR1.5104.57.3	NCR1	NKp46	Natural cytotoxicity triggering receptor 1	0.0814846	0.931053	1.06582	yes	0.0142662	0.536222
CD69.16618.7.3	CD69	CD69	Early activation antigen CD69	-1.01703	-0.542918	1.06375	yes	0.164062	0.704993
STK3.21389.32.3	STK3	STK3	Serine/threonine-protein kinase 3	-0.706027	0.332479	1.06249	yes	0.0976562	0.658308
PSG8.6238.55.3	PSG8	PSG8	Pregnancy-specific beta-1-glycoprotein 8	0.460339	0.706363	1.06016	yes	1	1
NOTCH2.5106.52.3	NOTCH2	NOTC2	Neurogenic locus notch homolog protein 2	-0.177355	0.971215	1.05444	yes	0.0546875	0.588163
CDK16.16867.76.3	CDK16	PCTK1	Cyclin-dependent kinase 16	-0.38425	0.354013	1.05438	yes	0.0078125	0.508486
RBM24.11380.84.3	RBM24	RBM24	RNA-binding protein 24	-0.691366	-0.300313	1.05394	yes	0.203125	0.734128
CCDC9.25116.11.3	CCDC9	CCDC9	Coiled-coil domain-containing protein 9	-1.08124	0.799025	1.04988	yes	0.0195312	0.536222
PHB2.21217.20.3	PHB2	PHB2	Prohibitin-2	-0.982686	-0.69872	1.04955	yes	0.0976562	0.658308
MAP2K3.6151.18.3	MAP2K3	MP2K3	Dual specificity mitogen-activated protein kinase kinase 3	-0.680694	0.249196	1.04718	yes	0.0976562	0.658308
NFYA.22511.28.3	NFYA	NFYA	Nuclear transcription factor Y subunit alpha	-1.18031	0.43342	1.04599	yes	0.0195312	0.536222
EDA.14024.196.3	EDA	EDA	Ectodysplasin-A, secreted form	-0.433814	0.316928	1.04566	yes	0.300781	0.78199
NA.8783.216.3	NA	Fc_MOUSE	Fc_MOUSE	-1.12281	-0.0777805	1.04503	yes	0.0117188	0.514399
SH3KBP1.24962.7.3	SH3KBP1	SH3K1	SH3 domain-containing kinase-binding protein 1	-0.187995	0.244214	1.0412	yes	0.0742188	0.625392
HAUS1.21306.7.3	HAUS1	HAUS1	HAUS augmin-like complex subunit 1	-0.343158	0.697501	1.04066	yes	0.00390625	0.47568
ABHD12.7825.7.3	ABHD12	ABD12	Monoacylglycerol lipase ABHD12	-0.646773	-0.126813	1.03653	yes	0.0976562	0.658308
SPINK13.10624.45.3	SPINK13	ISK13	Serine protease inhibitor Kazal-type 13	-0.813155	0.107517	1.03334	yes	0.0546875	0.588163
SRFBP1.22431.164.3	SRFBP1	SRFB1	Serum response factor-binding protein 1	-0.962051	-0.0201737	1.03288	yes	0.0273438	0.536222
NR1H4.8946.38.3	NR1H4	NR1H4	Bile acid receptor	-0.854312	0.458408	1.02949	yes	0.00390625	0.47568
AZIN1.25282.6.3	AZIN1	AZIN1	Antizyme inhibitor 1	-1.33815	-0.750503	1.02902	yes	0.359375	0.817007
GDF10.16749.79.3	GDF10	BMP-3b	Growth/differentiation factor 10	-0.880972	-0.333686	1.02859	yes	0.164062	0.704993
GALP.9398.30.3	GALP	GALP	Galanin-like peptide	-0.940494	0.199308	1.02828	yes	0.0078125	0.508486
DCK.9836.20.3	DCK	DCK	Deoxycytidine kinase	-0.471117	0.678862	1.02476	yes	0.570312	0.895003
BMX.3414.40.2	BMX	BMX	Cytoplasmic tyrosine-protein kinase BMX	0.441534	1.44156	1.02386	yes	0.570312	0.895003
TEPSIN.7947.19.3	TEPSIN	AP4AT	AP-4 complex accessory subunit tepsin	-0.718817	0.487573	1.02346	yes	0.0117188	0.514399
HS3ST4.19370.30.3	HS3ST4	HS3S4	Heparan sulfate glucosamine 3-O-sulfotransferase 4	-0.557771	0.364844	1.01955	yes	0.0142662	0.536222
IFNA5.6210.100.3	IFNA5	IFNA5	Interferon alpha-5	-0.838535	-0.212825	1.01783	yes	0.0117188	0.514399
NPM1.8870.38.3	NPM1	NPM1	Nucleophosmin	-0.620646	0.172385	1.01758	yes	0.0273438	0.536222
CDKN1A.18291.8.3	CDKN1A	p21	Cyclin-dependent kinase inhibitor 1	-0.541729	0.62896	1.01731	yes	0.00390625	0.47568
SLAMF7.7882.31.3	SLAMF7	SLAF7	SLAM family member 7	-0.023855	0.293432	1.01697	yes	0.0546875	0.588163
ANKS3.25261.42.3	ANKS3	ANKS3	Ankyrin repeat and SAM domain-containing protein 3	0.302299	0.239333	1.01548	yes	0.570312	0.895003
TCEAL8.19109.32.3	TCEAL8	TCAL8	Transcription elongation factor A protein-like 8	-0.547208	0.30489	1.01051	yes	0.425781	0.851788
DPYSL4.20247.17.3	DPYSL4	DPYL4	Dihydropyrimidinase-related protein 4	-0.643001	0.0387155	1.0102	yes	0.0546875	0.588163
ITGAL.11617.1.3	ITGAL	LFA-1 alpha-L chain	Integrin alpha-L	-1.30647	-0.0575282	1.00629	yes	0.0390625	0.560688
TSSK2.7873.32.3	TSSK2	TSSK2	Testis-specific serine/threonine-protein kinase 2	-0.490804	1.11944	1.00543	yes	0.0117188	0.514399
NA.9566.103.3	NA	Fc_MOUSE	Fc_MOUSE	-0.951076	-0.430553	1.00477	yes	0.203125	0.734128
SERPINA9.7266.4.3	SERPINA9	SPA9	Serpin A9	0.221524	1.07918	1.00373	yes	0.164062	0.704993
ZKSCAN7.23570.87.3	ZKSCAN7	ZKSC7	Zinc finger protein with KRAB and SCAN domains 7	-0.975637	-0.691491	1.00168	yes	0.359375	0.817007
UBD.17772.7.3	UBD	UBD	Ubiquitin D	-0.642091	-0.248186	0.999482	yes	0.0273438	0.536222
CLEC1A.21853.3.3	CLEC1A	CLC1A	CLEC-1	-0.681906	-0.0084733	0.999467	yes	0.203125	0.734128
GMPR.19254.125.3	GMPR	GMPR1	GMP reductase 1	-0.421643	0.502331	0.999154	yes	1	1
NA.8023.23.3	NA	Fc_MOUSE	Fc_MOUSE	-0.525386	0.976499	0.998443	yes	0.570312	0.895003
TRIM40.22815.4.3	TRIM40	TRI40	Tripartite motif-containing protein 40	-0.975023	0.497494	0.996714	yes	0.0273438	0.536222
RAD18.25111.24.3	RAD18	RAD18	E3 ubiquitin-protein ligase RAD18	-0.903781	-0.218821	0.995917	yes	0.0195312	0.536222
HS3ST1.15497.9.3	HS3ST1	HS3S1	Heparan sulfate glucosamine 3-O-sulfotransferase 1	-0.477282	0.213722	0.994374	yes	0.0742188	0.625392
EVL.11656.110.3	EVL	EVL	Ena/VASP-like protein	0.0683731	0.658172	0.994296	yes	0.0195312	0.536222
EREG.4956.2.1	EREG	EPI	Epiregulin	0.247232	1.05157	0.993403	yes	0.164062	0.704993
IL22RA1.9603.9.3	IL22RA1	IL22RA1	Interleukin-22 receptor subunit alpha-1	-0.0299319	0.82755	0.988676	yes	0.0117188	0.514399
LMOD1.12504.26.3	LMOD1	LMOD1	Leiomodin-1	-0.300291	1.1614	0.987431	yes	0.164062	0.704993
SSR1.8106.15.3	SSR1	SSRA	Translocon-associated protein subunit alpha	-0.318242	0.103224	0.986504	yes	0.0117188	0.514399
ATP4B.9994.217.3	ATP4B	ATP4B	Potassium-transporting ATPase subunit beta	0.0777174	0.739625	0.984438	yes	0.425781	0.851788
NA.6443.68.3	NA	Fc_MOUSE	Fc_MOUSE	-1.15103	0.040531	0.984393	yes	0.0117188	0.514399
WFDC3.6384.19.3	WFDC3	WFDC3	WAP four-disulfide core domain protein 3	0.00666603	-0.633384	-0.960968	yes	0.164062	0.704993
HNRNPA0.24697.48.3	HNRNPA0	ROA0	Heterogeneous nuclear ribonucleoprotein A0	1.2235	-0.187657	-0.962831	yes	0.300781	0.78199
TBCE.11211.7.3	TBCE	TBCE	Tubulin-specific chaperone E	0.981181	1.16228	-0.963471	yes	0.25	0.753192
NUDCD2.21002.1.3	NUDCD2	NUDC2	NudC domain-containing protein 2	1.36341	0.614305	-0.964315	yes	0.203125	0.734128
CABP5.22445.2.3	CABP5	CABP5	Calcium-binding protein 5	0.71407	-0.69041	-0.965905	yes	0.0546875	0.588163
FAM160B1.25081.6.3	FAM160B1	F16B1	Protein FAM160B1	0.962428	0.350534	-0.965963	yes	0.25	0.753192
CCDC149.24702.31.3	CCDC149	CC149	Coiled-coil domain-containing protein 149	0.203318	-0.863408	-0.967637	yes	0.0195312	0.536222
GUCA1B.22401.26.3	GUCA1B	GUC1B	Guanylyl cyclase-activating protein 2	0.530957	-0.7462	-0.969333	yes	0.0742188	0.625392
NDUFB8.9800.20.3	NDUFB8	NDUB8	NADH dehydrogenase [ubiquinone] 1 beta subcomplex subunit 8, mitochondrial	0.736911	-0.0639003	-0.969454	yes	0.0273438	0.536222
PSMB2.19252.67.3	PSMB2	PSB2	Proteasome subunit beta type-2	1.56599	-0.296453	-0.969733	yes	0.0390625	0.560688
PAPLN.11254.13.3	PAPLN	PPN	Papilin	-0.155913	-0.689649	-0.971089	yes	0.496094	0.870846
PLCG2.10070.22.3	PLCG2	PLCG2	1-phosphatidylinositol 4,5-bisphosphate phosphodiesterase gamma-2	-0.282056	-0.866645	-0.973454	yes	0.0742188	0.625392
VPS53.25103.45.3	VPS53	VPS53	Vacuolar protein sorting-associated protein 53 homolog	0.387867	-0.169909	-0.973873	yes	0.25	0.753192
GMDS.18337.4.3	GMDS	GMDS	GDP-mannose 4,6 dehydratase	0.935934	-0.565416	-0.974122	yes	0.25	0.753192
SYT13.21132.9.3	SYT13	SYT13	Synaptotagmin-13	0.244201	-0.6685	-0.974861	yes	0.0117188	0.514399
PAPOLG.8343.224.3	PAPOLG	PAPOG	Poly(A) polymerase gamma	0.157699	-0.596055	-0.97602	yes	0.0976562	0.658308
USP5.21524.14.3	USP5	UBP5	Ubiquitin carboxyl-terminal hydrolase 5	0.514644	0.114452	-0.97661	yes	0.128906	0.684899
ETNK2.21379.30.3	ETNK2	EKI2	Ethanolamine kinase 2	0.485498	-0.196127	-0.977843	yes	0.164062	0.704993
PITPNM3.25058.23.3	PITPNM3	PITM3	Membrane-associated phosphatidylinositol transfer protein 3	0.104017	-0.875623	-0.97964	yes	0.0273438	0.536222
MECP2.19108.50.3	MECP2	MECP2	Methyl-CpG-binding protein 2	0.0983698	-0.775271	-0.981005	yes	0.128906	0.684899
ANAPC10.12345.4.3	ANAPC10	APC10	Anaphase-promoting complex subunit 10	0.663236	-0.385187	-0.983612	yes	0.0117188	0.514399
FH.13384.110.3	FH	FUMH	Fumarate hydratase, mitochondrial	0.392494	-0.731119	-0.984911	yes	0.0546875	0.588163
LYG1.9243.10.3	LYG1	LYG1	Lysozyme g-like protein 1	-0.149106	-0.408105	-0.985456	yes	0.359375	0.817007
BIRC5.3472.40.2	BIRC5	Survivin	Baculoviral IAP repeat-containing protein 5	-0.00099574	-0.712456	-0.98585	yes	0.0195312	0.536222
NME7.23521.29.3	NME7	NDK7	Nucleoside diphosphate kinase 7	0.780465	0.515825	-0.989163	yes	0.359375	0.817007
LGALS4.2982.82.2	LGALS4	Galectin-4	Galectin-4	0.327393	-0.718961	-0.989434	yes	0.0976562	0.658308
SARG.24950.21.3	SARG	SARG	Specifically androgen-regulated gene protein	0.80839	-0.243649	-0.99012	yes	0.0078125	0.508486
SPAST.8388.24.3	SPAST	Spastin:CD	Spastin:Cytoplasmic domain	0.423578	-0.4057	-0.991143	yes	0.0546875	0.588163
GIPC1.19260.4.3	GIPC1	GIPC1	PDZ domain-containing protein GIPC1	0.679169	-0.982001	-0.991758	yes	0.0546875	0.588163
PPARA.12954.71.3	PPARA	PPARa	Peroxisome proliferator-activated receptor alpha	0.234995	-0.358019	-0.992777	yes	0.0390625	0.560688
NA.10692.48.3	NA	Fc_MOUSE	Fc_MOUSE	-0.493343	-1.51289	-0.994081	yes	0.300781	0.78199
WSCD2.6274.15.3	WSCD2	WSCD2	WSC domain-containing protein 2	0.169861	-0.994476	-0.994176	yes	0.0742188	0.625392
BNIP3L.7835.2.3	BNIP3L	BNI3L	BCL2/adenovirus E1B 19 kDa protein-interacting protein 3-like	0.321886	-0.466311	-0.995548	yes	0.0546875	0.588163
RNF148.9955.40.3	RNF148	RN148:region 2	RING finger protein 148:region 2	0.34534	-0.762373	-0.99659	yes	0.128906	0.684899
USP4.21763.46.3	USP4	UBP4	Ubiquitin carboxyl-terminal hydrolase 4	0.498704	-0.188741	-0.996684	yes	0.00390625	0.47568
SHANK1.13256.21.3	SHANK1	SHAN1	SH3 and multiple ankyrin repeat domains protein 1	0.663338	-0.293593	-0.997882	yes	0.359375	0.817007
PRKCI.3379.29.1	PRKCI	KPCI	Protein kinase C iota type	0.174377	-0.548527	-0.999083	yes	0.25	0.753192
FGD2.24318.13.3	FGD2	FGD2	FYVE, RhoGEF and PH domain-containing protein 2	-0.0362106	-1.03537	-0.999164	yes	0.0976562	0.658308
TRAPPC4.7007.24.3	TRAPPC4	TRAPPC4	Trafficking protein particle complex subunit 4	-0.349647	-0.916656	-0.999495	yes	0.359375	0.817007
NHLRC3.9087.8.3	NHLRC3	NHLC3	NHL repeat-containing protein 3	1.29907	0.0911811	-0.999906	yes	0.128906	0.684899
COL1A1.13484.69.3	COL1A1	CO1A1:N-term propeptide	Collagen alpha-1(I) chain:N-term propeptide	0.202351	-0.795494	-0.999984	yes	0.359375	0.817007
NA.9463.26.3	NA	Fc_MOUSE	Fc_MOUSE	0.25779	-0.0703566	-1.0015	yes	0.164062	0.704993
GAN.10054.3.3	GAN	GAN	Gigaxonin	0.94445	-0.482387	-1.00346	yes	0.0976562	0.658308
C3.4480.59.2	C3	C3b	Complement C3b	-0.308296	-0.792463	-1.00545	yes	0.0273438	0.536222
PTGS2.3761.4.2	PTGS2	COX-2	Prostaglandin G/H synthase 2	0.257133	-0.28282	-1.006	yes	0.0195312	0.536222
PHPT1.16882.27.3	PHPT1	PHP14	14 kDa phosphohistidine phosphatase	2.1901	1.52697	-1.00635	yes	0.203125	0.734128
TTL.13973.62.3	TTL	TTL	Tubulin--tyrosine ligase	1.63307	-0.256499	-1.00684	yes	0.164062	0.704993
PPID.5202.4.3	PPID	PPID	Peptidyl-prolyl cis-trans isomerase D	1.09462	-0.674046	-1.00924	yes	0.0195312	0.536222
RPIA.12333.87.3	RPIA	RPIA	Ribose-5-phosphate isomerase	0.558143	0.846601	-1.00948	yes	0.25	0.753192
PTGDS.10514.5.3	PTGDS	PGD2 synthase	Prostaglandin-H2 D-isomerase	-0.0286726	-0.69025	-1.01259	yes	0.0742188	0.625392
OSBP.25055.56.3	OSBP	OSBP1	Oxysterol-binding protein 1	0.525681	-0.445694	-1.01329	yes	0.25	0.753192
KLK5.14039.33.3	KLK5	kallikrein 5	Kallikrein-5	0.408563	-1.03009	-1.0147	yes	0.25	0.753192
LHCGR.14634.13.3	LHCGR	LSHR	Lutropin-choriogonadotropic hormone receptor	0.258461	-0.742954	-1.01518	yes	0.0976562	0.658308
NA.13023.8.3	NA	Fc_MOUSE	Fc_MOUSE	-0.168009	-0.465287	-1.02185	yes	0.0976562	0.658308
PRKCA.2644.11.2	PRKCA	PKC-A	Protein kinase C alpha type	-0.110984	-1.43324	-1.02204	yes	0.0273438	0.536222
IRAG1.8255.34.3	IRAG1	MRVI1	Protein MRVI1	0.0773143	-0.586198	-1.02519	yes	0.183431	0.734128
TIA1.21885.196.3	TIA1	TIA1	Nucleolysin TIA-1 isoform p40	0.352119	-0.675055	-1.02717	yes	0.00390625	0.47568
NA.6581.50.3	NA	Fc_MOUSE	Fc_MOUSE	0.789015	-0.375195	-1.02958	yes	0.203125	0.734128
LANCL2.12628.31.3	LANCL2	LANC2	LanC-like protein 2	0.41916	0.17978	-1.0301	yes	0.203125	0.734128
APRT.10088.37.3	APRT	APT	Adenine phosphoribosyltransferase	0.830178	-0.592518	-1.03188	yes	0.0117188	0.514399
FCN2.3313.21.2	FCN2	FCN2	Ficolin-2	0.744503	-0.0970553	-1.03271	yes	0.128906	0.684899
GSTZ1.16872.248.3	GSTZ1	MAAI	Maleylacetoacetate isomerase	0.517914	-0.429344	-1.034	yes	0.0742188	0.625392
GNAQ.23567.37.3	GNAQ	GNAQ	Guanine nucleotide-binding protein G(q) subunit alpha	0.529991	0.162019	-1.03727	yes	0.359375	0.817007
GLS.24920.6.3	GLS	GLSK	Glutaminase kidney isoform, mitochondrial	0.238553	-0.432081	-1.03746	yes	0.0390625	0.560688
C3.2755.8.2	C3	C3adesArg	C3a anaphylatoxin des Arginine	-0.226551	-1.2989	-1.03893	yes	0.0976562	0.658308
PPIH.12449.16.3	PPIH	PPIH	Peptidyl-prolyl cis-trans isomerase H	0.585579	0.398139	-1.04246	yes	0.0976562	0.658308
AKR7A2.4188.1.2	AKR7A2	Aflatoxin B1 aldehyde reductase	Aflatoxin B1 aldehyde reductase member 2	0.307781	-0.755179	-1.04363	yes	0.0390625	0.560688
NDP.21911.17.3	NDP	NDP	Norrin	1.89092	0.0262752	-1.04597	yes	0.141482	0.704993
SETBP1.24471.2.3	SETBP1	SETBP	SET-binding protein	0.50412	-0.523938	-1.04687	yes	0.128906	0.684899
CDK2_CCNA2.3357.67.2	CDK2_CCNA2	CDK2/cyclin A	Cyclin-dependent kinase 2:Cyclin-A2 complex	0.846587	-0.061615	-1.05086	yes	0.0976562	0.658308
UBE2S.17729.20.3	UBE2S	UBE2S	Ubiquitin-conjugating enzyme E2 S	-0.59536	-0.405196	-1.05254	yes	0.652344	0.924399
KLC1.12656.1.3	KLC1	KLC1	Kinesin light chain 1	1.54847	-0.211765	-1.05427	yes	0.164062	0.704993
ZFAND1.19173.5.3	ZFAND1	ZFAN1	AN1-type zinc finger protein 1	1.95764	2.14905	-1.05452	yes	0.300781	0.78199
PLA2G2E.2447.7.4	PLA2G2E	GIIE	Group IIE secretory phospholipase A2	0.0593039	-0.883785	-1.05461	yes	0.0742188	0.625392
CDK2.21128.2.3	CDK2	CDK2	CDK2	0.674089	0.0619556	-1.05753	yes	0.128906	0.684899
NME2.4249.64.2	NME2	NDP kinase B	Nucleoside diphosphate kinase B	1.98995	0.222698	-1.06102	yes	0.0546875	0.588163
MAPK9.9760.13.3	MAPK9	JNK2	Mitogen-activated protein kinase 9	0.932071	1.01079	-1.06168	yes	0.141482	0.704993
SBDS.3866.7.2	SBDS	SBDS	Ribosome maturation protein SBDS	1.71435	1.15211	-1.06247	yes	0.820312	0.966504
ADH6.18206.18.3	ADH6	ADH6	Alcohol dehydrogenase 6	1.38016	0.24126	-1.06248	yes	0.0976562	0.658308
ADK.19207.119.3	ADK	ADK	Adenosine kinase	1.27531	0.294865	-1.06253	yes	0.0273438	0.536222
CEACAM21.7204.1.3	CEACAM21	CEA21	Carcinoembryonic antigen-related cell adhesion molecule 21	0.105714	-0.739497	-1.0684	yes	0.203125	0.734128
MEP1A.21387.64.3	MEP1A	MEP1A	Meprin A subunit alpha	1.05533	-0.0979067	-1.06919	yes	0.359375	0.817007
METTL2B.23558.33.3	METTL2B	MET2B	Methyltransferase-like protein 2B	0.472801	-0.182564	-1.06984	yes	0.0742188	0.625392
PRPSAP2.19150.20.3	PRPSAP2	KPRB	Phosphoribosyl pyrophosphate synthase-associated protein 2	-0.0472187	-0.626707	-1.07686	yes	0.25	0.753192
CDC42BPA.12706.2.3	CDC42BPA	MRCKA	Serine/threonine-protein kinase MRCK alpha	0.403427	0.257702	-1.07687	yes	0.359375	0.817007
CRYBB3.23262.11.3	CRYBB3	CRBB3	Beta-crystallin B3	-0.604085	-0.919113	-1.07912	yes	0.359375	0.817007
ZNF593.23618.23.3	ZNF593	ZN593	Zinc finger protein 593	0.155112	-0.939214	-1.07954	yes	0.128906	0.684899
CAMK2A.3350.53.2	CAMK2A	CAMK2A	Calcium/calmodulin-dependent protein kinase type II subunit alpha	0.455099	-0.375427	-1.08485	yes	0.164062	0.704993
PSMB5.12580.7.3	PSMB5	PSB5	Proteasome subunit beta type-5	0.663038	-0.576381	-1.08514	yes	0.0742188	0.625392
NUDT15.23584.2.3	NUDT15	NUD15	Nucleotide triphosphate diphosphatase NUDT15	1.89818	0.000736678	-1.08529	yes	0.0742188	0.625392
BRD4.10043.31.3	BRD4	BRD4	Bromodomain-containing protein 4	0.0678172	-0.505747	-1.08811	yes	0.300781	0.78199
POLR2J.19199.3.3	POLR2J	RPB11	DNA-directed RNA polymerase II subunit RPB11-a	0.685595	0.269849	-1.08837	yes	0.0546875	0.588163
LAP3.15610.72.3	LAP3	LAP	Cytosol aminopeptidase	0.301994	-1.08493	-1.08934	yes	0.0078125	0.508486
CSNK1G2.12653.13.3	CSNK1G2	CSNK1G2	Casein kinase I isoform gamma-2	-0.354213	-0.766662	-1.09063	yes	0.0976562	0.658308
TIMM8A.19148.58.3	TIMM8A	TIM8A	Mitochondrial import inner membrane translocase subunit Tim8 A	1.02173	0.337861	-1.09423	yes	0.128906	0.684899
LANCL1.13986.6.3	LANCL1	LANC1	LanC-like protein 1	1.12874	-0.197831	-1.09837	yes	0.300781	0.78199
CIAO1.21178.8.3	CIAO1	CIAO1	Probable cytosolic iron-sulfur protein assembly protein CIAO1	0.412487	-0.58486	-1.09857	yes	0.0742188	0.625392
CYB5A.11287.14.3	CYB5A	Cytochrome b5	Cytochrome b5	1.02609	0.488878	-1.10211	yes	0.203125	0.734128
TNFRSF9.2598.9.3	TNFRSF9	4-1BB	Tumor necrosis factor receptor superfamily member 9	0.551763	0.0630612	-1.10315	yes	0.128906	0.684899
MELT.4584.5.1	MELT	MEL_VESMG	Melittin_VESMG	0.481163	-0.350033	-1.10344	yes	0.164062	0.704993
ALDH3A1.11480.1.3	ALDH3A1	Aldehyde dehydrogenase, class 3	Aldehyde dehydrogenase, dimeric NADP-preferring	0.069993	-0.537802	-1.10866	yes	0.0976562	0.658308
PRPS1.11381.56.3	PRPS1	PRPS1	Ribose-phosphate pyrophosphokinase 1	0.411307	-0.956688	-1.11076	yes	0.359375	0.817007
RABL3.23312.16.3	RABL3	RABL3	Rab-like protein 3	-0.260433	-0.164561	-1.11321	yes	0.652344	0.924399
NA.11912.45.3	NA	Fc_MOUSE	Fc_MOUSE	0.291841	-1.09585	-1.1136	yes	0.203125	0.734128
USP12.21755.27.3	USP12	UBP12	Ubiquitin carboxyl-terminal hydrolase 12	0.565572	-0.247338	-1.11552	yes	0.0117188	0.514399
CCDC107.23390.6.3	CCDC107	CC107	Coiled-coil domain-containing protein 107	1.28543	0.00685826	-1.11576	yes	0.0273438	0.536222
ZBTB7A.25124.21.3	ZBTB7A	ZBT7A	Zinc finger and BTB domain-containing protein 7A	-0.166765	-0.533126	-1.11662	yes	0.570312	0.895003
ALB.18380.78.3	ALB	Albumin	Serum albumin	-0.501038	-0.640003	-1.11662	yes	0.0976562	0.658308
TPP2.25050.82.3	TPP2	TPP2	Tripeptidyl-peptidase 2	0.960077	-0.1293	-1.12228	yes	0.0742188	0.625392
NAA50.20943.14.3	NAA50	NAA50	N-alpha-acetyltransferase 50	0.0362508	0.199681	-1.12349	yes	0.164062	0.704993
NA.9122.8.3	NA	Fc_MOUSE	Fc_MOUSE	0.799441	-0.0043005	-1.12353	yes	0.0546875	0.588163
BAG1.17195.43.3	BAG1	BAG-1	BAG family molecular chaperone regulator 1	1.16499	0.389952	-1.12516	yes	0.0546875	0.588163
EDN3.15383.200.3	EDN3	Endothelin 3	Endothelin-3	0.559966	-0.362608	-1.12719	yes	0.0742188	0.625392
TATDN1.20376.64.3	TATDN1	TATD1	Putative deoxyribonuclease TATDN1	1.32242	0.287078	-1.1296	yes	0.0976562	0.658308
PSMA7.12460.18.3	PSMA7	PSA7	Proteasome subunit alpha type-7	1.10569	-0.9477	-1.13	yes	0.0078125	0.508486
ACOT13.17675.17.3	ACOT13	ACO13	Acyl-coenzyme A thioesterase 13	1.12149	0.54419	-1.13039	yes	0.570312	0.895003
NA.9067.152.3	NA	Fc_MOUSE	Fc_MOUSE	0.125392	-0.232692	-1.13141	yes	0.425781	0.851788
RSRP1.9050.170.3	RSRP1	CA063	Arginine/serine-rich protein 1	-0.621047	-1.13705	-1.13172	yes	0.203125	0.734128
AMT.21240.6.3	AMT	GCST	Aminomethyltransferase, mitochondrial	0.0955369	0.298562	-1.1329	yes	0.300781	0.78199
MAPK1.3115.64.2	MAPK1	MK01	Mitogen-activated protein kinase 1	0.629019	0.191537	-1.13441	yes	0.0742188	0.625392
C10orf105.11220.53.3	C10orf105	CJ105	Uncharacterized protein C10orf105	0.455212	-0.379743	-1.13538	yes	0.0078125	0.508486
TSTD1.19277.4.3	TSTD1	KAT	Thiosulfate sulfurtransferase/rhodanese-like domain-containing protein 1	2.00022	1.43633	-1.1355	yes	0.203125	0.734128
PLPBP.20439.14.3	PLPBP	PROSC	Proline synthase co-transcribed bacterial homolog protein	1.7492	0.440364	-1.13759	yes	0.25	0.753192
CD59.10480.33.3	CD59	CD59	CD59 glycoprotein	0.77269	0.310008	-1.139	yes	0.0390625	0.560688
EIF4A2.22984.10.3	EIF4A2	IF4A2	Eukaryotic initiation factor 4A-II	1.36133	1.24121	-1.14359	yes	0.25	0.753192
RFESD.13603.7.3	RFESD	RFESD	Rieske domain-containing protein	0.922215	-0.365474	-1.14501	yes	0.0273438	0.536222
KLK3.4330.4.2	KLK3	PSA	Prostate-specific antigen	0.719812	0.0919123	-1.14653	yes	0.0546875	0.588163
WWOX.17724.3.3	WWOX	WWOX	WW domain-containing oxidoreductase	0.230889	-1.28312	-1.14973	yes	0.128906	0.684899
TK1.4301.58.2	TK1	Thymidine kinase	Thymidine kinase, cytosolic	0.613927	-0.248612	-1.14986	yes	0.00390625	0.47568
KIF23.5228.25.2	KIF23	KIF23	Kinesin-like protein KIF23	0.446664	-0.174378	-1.16002	yes	0.0976562	0.658308
HAT1.2858.29.2	HAT1	Hat1	Histone acetyltransferase type B catalytic subunit	1.0011	0.258139	-1.16128	yes	0.128906	0.684899
MPI.25233.2.3	MPI	MPI	Mannose-6-phosphate isomerase	0.829669	0.620921	-1.16802	yes	0.528612	0.895003
GSTM4.18895.54.3	GSTM4	GSTM4	Glutathione S-transferase Mu 4	0.826999	-0.0693442	-1.16871	yes	0.0976562	0.658308
AGO2.21504.41.3	AGO2	I2C2	Eukaryotic translation initiation factor 2C 2	0.915325	-0.233629	-1.17374	yes	0.0546875	0.588163
IL18RAP.10457.3.3	IL18RAP	IL-18 Rb	Interleukin-18 receptor accessory protein	1.45182	-0.268209	-1.17984	yes	0.00390625	0.47568
GCDH.19258.24.3	GCDH	GCDH	Glutaryl-CoA dehydrogenase, mitochondrial	0.371284	-0.838515	-1.18133	yes	0.0117188	0.514399
GUK1.17325.10.3	GUK1	KGUA	Guanylate kinase	2.54167	1.9897	-1.19357	yes	0.25	0.753192
ASH1L.12622.96.3	ASH1L	ASH1L	Histone-lysine N-methyltransferase ASH1L	-0.46696	-0.780583	-1.19748	yes	0.496094	0.870846
SNX8.6925.26.3	SNX8	SNX8	Sorting nexin-8	-0.285946	-1.09101	-1.20333	yes	0.0976562	0.658308
PURB.18300.39.3	PURB	PURB	Transcriptional activator protein Pur-beta	1.79662	0.250438	-1.20732	yes	0.0195312	0.536222
ATOH1.22076.34.3	ATOH1	ATOH1	Protein atonal homolog 1	0.303304	-0.811133	-1.21067	yes	0.0742188	0.625392
FGF4.4123.60.2	FGF4	FGF-4	Fibroblast growth factor 4	0.790567	-0.789764	-1.21113	yes	0.00390625	0.47568
CAMK2B.3351.1.1	CAMK2B	CAMK2B	Calcium/calmodulin-dependent protein kinase type II subunit beta	0.276601	-0.881858	-1.21736	yes	0.0273438	0.536222
CUL4B.13743.56.3	CUL4B	CUL4B	Cullin-4B	0.929731	0.657135	-1.21767	yes	0.359375	0.817007
SAP30.12888.18.3	SAP30	SAP30	Histone deacetylase complex subunit SAP30	0.552195	-0.962923	-1.22188	yes	0.0195312	0.536222
MAT2B.18392.19.3	MAT2B	MAT2B	Methionine adenosyltransferase 2 subunit beta	0.511875	-0.450987	-1.22214	yes	0.0546875	0.588163
DPH7.25235.2.3	DPH7	DPH7	Diphthine methyltransferase	0.739519	0.530562	-1.22293	yes	0.0546875	0.588163
ENO3.16616.137.3	ENO3	ENOB	Beta-enolase	0.455811	-1.09917	-1.22993	yes	0.0117188	0.514399
LMNB1.3889.64.2	LMNB1	Lamin-B1	Lamin-B1	0.15292	-0.391231	-1.23082	yes	0.0976562	0.658308
PYY.3727.35.1	PYY	PYY	Peptide YY	1.15666	0.156013	-1.23285	yes	0.0546875	0.588163
H1-2.2987.37.3	H1-2	Histone H1.2	Histone H1.2	-0.0385527	-0.667634	-1.23324	yes	0.0546875	0.588163
CES1.7182.1.3	CES1	carboxylesterase, liver	Liver carboxylesterase 1	2.99385	1.49556	-1.236	yes	0.570312	0.895003
EIF4E.19263.147.3	EIF4E	IF4E	Eukaryotic translation initiation factor 4E	0.881722	-0.542705	-1.23891	yes	0.164062	0.704993
MAGEA4.10485.56.3	MAGEA4	MAGE-4	Melanoma-associated antigen 4	0.963487	0.356827	-1.24239	yes	0.203125	0.734128
CANX.8834.58.3	CANX	Calnexin	Calnexin	-0.0196029	-0.621545	-1.2436	yes	0.359375	0.817007
PFDN5.4271.75.2	PFDN5	PFD5	Prefoldin subunit 5	1.82248	0.727363	-1.24532	yes	0.25	0.753192
NA.6048.4.3	NA	Fc_MOUSE	Fc_MOUSE	0.658059	-0.194842	-1.24762	yes	0.203125	0.734128
AREG.2970.60.2	AREG	AREG	Amphiregulin	0.965035	-0.0696807	-1.24911	yes	0.164062	0.704993
C6orf89.10885.36.3	C6orf89	CF089	Bombesin receptor-activated protein C6orf89	0.838166	0.517472	-1.25013	yes	0.0976562	0.658308
TRIM21.22015.2.3	TRIM21	RO52	E3 ubiquitin-protein ligase TRIM21	0.985932	-0.0400782	-1.25334	yes	0.203125	0.734128
SERPINB5.15417.3.3	SERPINB5	Maspin	Serpin B5	-0.10125	-0.945984	-1.25596	yes	0.164062	0.704993
PRKACA.3466.8.2	PRKACA	PRKACA	cAMP-dependent protein kinase catalytic subunit alpha	1.71728	0.0678721	-1.26268	yes	0.128906	0.684899
MTCP1.12916.3.3	MTCP1	MTCP1	Protein p13 MTCP-1	0.324534	-0.49898	-1.27785	yes	0.293622	0.78199
DRG1.17849.6.3	DRG1	DRG1	Developmentally-regulated GTP-binding protein 1	0.790357	0.0369966	-1.27866	yes	0.25	0.753192
ARL8B.8569.147.3	ARL8B	ARL8B	ADP-ribosylation factor-like protein 8B	0.32649	-0.688118	-1.283	yes	0.0976562	0.658308
MRPL2.19132.1.3	MRPL2	RM02	39S ribosomal protein L2, mitochondrial	0.646643	-0.417017	-1.28416	yes	0.00390625	0.47568
PNP.15435.4.3	PNP	PNP	Purine nucleoside phosphorylase	0.43594	-0.372954	-1.28457	yes	0.164062	0.704993
MAPK9.15604.18.3	MAPK9	JNK2	Mitogen-activated protein kinase 9	0.158948	0.0636099	-1.2875	yes	0.0976562	0.658308
ACAT1.19197.95.3	ACAT1	THIL	Acetyl-CoA acetyltransferase, mitochondrial	1.63547	0.608723	-1.29447	yes	0.734375	0.943268
NA.10659.49.3	NA	Fc_MOUSE	Fc_MOUSE	-0.0933078	-0.669483	-1.30211	yes	0.0742188	0.625392
EIF2B1.10080.9.3	EIF2B1	EI2BA	Translation initiation factor eIF-2B subunit alpha	0.0357317	-0.54591	-1.30347	yes	0.0742188	0.625392
GREM2.5598.3.3	GREM2	GREM2	Gremlin-2	0.13245	-0.32506	-1.3039	yes	0.300781	0.78199
UNC13D.24942.22.3	UNC13D	UN13D	Protein unc-13 homolog D	-0.490259	-1.56862	-1.30516	yes	0.164062	0.704993
OSTM1.19353.25.3	OSTM1	OSTM1	Osteopetrosis-associated transmembrane protein 1	0.409491	-0.739896	-1.31141	yes	0.203125	0.734128
CHMP6.21160.4.3	CHMP6	CHMP6	Charged multivesicular body protein 6	0.942696	0.503891	-1.3121	yes	0.128906	0.684899
NCR2.2734.49.4	NCR2	NKp44	Natural cytotoxicity triggering receptor 2	0.657338	-0.353836	-1.31469	yes	0.0742188	0.625392
DEFB106A.5664.57.3	DEFB106A	D106A	Beta-defensin 106	-0.228268	-1.54329	-1.31503	yes	0.25	0.753192
C7orf69.9544.24.3	C7orf69	CG069	Uncharacterized protein C7orf69	0.123956	-0.440041	-1.32396	yes	0.359375	0.817007
NAP1L1.13636.20.3	NAP1L1	NP1L1	Nucleosome assembly protein 1-like 1	1.25881	0.0632074	-1.32508	yes	0.0976562	0.658308
HINT1.5900.11.2	HINT1	HINT1	Histidine triad nucleotide-binding protein 1	0.932852	0.242078	-1.32771	yes	0.203125	0.734128
RAB3B.16847.39.3	RAB3B	RAB3B	Ras-related protein Rab-3B	-0.506068	-1.05587	-1.33298	yes	0.25	0.753192
NFKBIA.19209.6.3	NFKBIA	IKB-alpha	NF-kappa-B inhibitor alpha	1.03033	0.237354	-1.33455	yes	0.128906	0.684899
UBA1.21760.22.3	UBA1	UBE1	Ubiquitin-activating enzyme E1	1.37358	0.565119	-1.33537	yes	0.164062	0.704993
GRHPR.18295.102.3	GRHPR	GRHPR	Glyoxylate reductase/hydroxypyruvate reductase	1.62979	0.217744	-1.33588	yes	0.25	0.753192
ADAMTS5.3168.8.2	ADAMTS5	ADAMTS-5	A disintegrin and metalloproteinase with thrombospondin motifs 5	-0.143507	-1.05275	-1.34444	yes	0.0587074	0.625392
TPH1.21521.17.3	TPH1	TPH1	Tryptophan 5-hydroxylase 1	0.847331	-0.624148	-1.34653	yes	0.0546875	0.588163
NTAQ1.24649.11.3	NTAQ1	NTAQ1	Protein N-terminal glutamine amidohydrolase	1.78848	0.220208	-1.3505	yes	0.128906	0.684899
CLEC1B.4332.6.2	CLEC1B	CLC1B	C-type lectin domain family 1 member B	0.873066	-0.431637	-1.35879	yes	0.0976562	0.658308
UGDH.17755.5.3	UGDH	UGDH	UDP-glucose 6-dehydrogenase	1.57679	-0.378609	-1.36	yes	0.570312	0.895003
UBE2D3_UBB.21929.53.3	UBE2D3_UBB	UB2D3/ PolyUbiquitin K48	UB2D3/PolyUbiquitin K48	0.368299	-0.701372	-1.36218	yes	0.25	0.753192
UBE2Q1.21727.15.3	UBE2Q1	UB2Q1	Ubiquitin-conjugating enzyme E2 Q1	0.805772	-0.324161	-1.36321	yes	0.0976562	0.658308
TSNARE1.7069.9.4	TSNARE1	TSNA1	t-SNARE domain-containing protein 1	0.734488	-0.657931	-1.37186	yes	0.0587074	0.625392
GDF2.4880.21.1	GDF2	GDF2	Growth/differentiation factor 2	0.473709	-1.18132	-1.37639	yes	0.128906	0.684899
MYL6B.14227.21.3	MYL6B	MYL6B	Myosin light chain 6B	1.72691	0.529069	-1.37744	yes	0.203125	0.734128
NANS.17802.4.3	NANS	SIAS	Sialic acid synthase	1.86524	-0.635672	-1.38049	yes	0.164062	0.704993
ADH1C.15525.294.3	ADH1C	ADH1G	Alcohol dehydrogenase 1C	2.84033	1.64538	-1.38658	yes	0.652344	0.924399
FGF8.4394.71.2	FGF8	FGF-8A	Fibroblast growth factor 8 isoform A	0.0481436	-1.16363	-1.38766	yes	0.0195312	0.536222
GPN1.16599.38.3	GPN1	GPN1	GPN-loop GTPase 1	2.52494	0.598203	-1.39043	yes	0.0078125	0.508486
ZFP91.13651.54.3	ZFP91	ZFP91	E3 ubiquitin-protein ligase ZFP91	0.584435	0.329969	-1.39232	yes	0.164062	0.704993
SENP1.21715.40.3	SENP1	SENP1	Sentrin-specific protease 1	0.848447	-0.299596	-1.39456	yes	0.0273438	0.536222
UBE2D1_UBB.21926.24.3	UBE2D1_UBB	UB2D1/ PolyUbiquitin K48	UB2D1/PolyUbiquitin K48	0.267519	-0.615545	-1.40167	yes	0.0800579	0.658308
RAN.4282.3.2	RAN	RAN	GTP-binding nuclear protein Ran	1.16035	0.0783718	-1.40639	yes	0.164062	0.704993
LCK.3452.17.2	LCK	LCK	Tyrosine-protein kinase Lck	0.481742	-0.664751	-1.41915	yes	0.0976562	0.658308
PKLR.11203.97.3	PKLR	KPYR	Pyruvate kinase PKLR	1.34306	-0.0391628	-1.42782	yes	0.203125	0.734128
USO1.13639.101.3	USO1	USO1	General vesicular transport factor p115	0.689515	-0.217848	-1.42877	yes	0.734375	0.943268
C3.2683.1.2	C3	iC3b	Complement C3b, inactivated	-0.360467	-1.89793	-1.43328	yes	0.00390625	0.47568
GRP.8400.74.3	GRP	Gastrin-releasing peptide	Gastrin-releasing peptide	-0.537944	-0.997951	-1.45207	yes	0.300781	0.78199
RANGAP1.25036.10.3	RANGAP1	RAGP1	Ran GTPase-activating protein 1	0.405812	0.127004	-1.45986	yes	0.25	0.753192
CCL25.2705.5.2	CCL25	TECK	C-C motif chemokine 25	0.683366	0.0478729	-1.46375	yes	0.164062	0.704993
KPNA2.2860.19.2	KPNA2	Karyopherin-a2	Importin subunit alpha-1	0.370871	-0.833152	-1.47099	yes	0.0273438	0.536222
KPNB1.3887.90.2	KPNB1	IMB1	Importin subunit beta-1	0.272446	-0.170205	-1.4807	yes	0.0742188	0.625392
FN3K.21147.9.3	FN3K	Fructosamine-3-kinase	Fructosamine-3-kinase	1.28754	0.321369	-1.48222	yes	0.164062	0.704993
ATP1B4.9933.49.3	ATP1B4	AT1B4	Protein ATP1B4	-0.102657	-0.41057	-1.48475	yes	0.25	0.753192
PTPN2.3401.8.2	PTPN2	TCPTP	Tyrosine-protein phosphatase non-receptor type 2	0.703709	-0.851195	-1.49216	yes	0.0078125	0.508486
LRIT2.11716.28.3	LRIT2	LRIT2	Leucine-rich repeat, immunoglobulin-like domain and transmembrane domain-containing protein 2	0.694326	-0.940342	-1.503	yes	0.0078125	0.508486
SRM.21647.9.3	SRM	SPEE	Spermidine synthase	0.743055	-0.715098	-1.5184	yes	0.00390625	0.47568
ISCU.7201.5.3	ISCU	ISCU	Iron-sulfur cluster assembly enzyme ISCU, mitochondrial	0.627131	-1.21932	-1.52889	yes	0.0546875	0.588163
PSMA6.3860.7.2	PSMA6	PSA6	Proteasome subunit alpha type-6	1.62847	0.0701102	-1.53951	yes	0.0742188	0.625392
RILP.24244.81.3	RILP	RILP	Rab-interacting lysosomal protein	0.00506791	-0.71524	-1.56144	yes	0.128906	0.684899
SNCA.8458.111.3	SNCA	a-Synuclein	Alpha-synuclein	-0.0706009	-1.3298	-1.56199	yes	0.0976562	0.658308
TCEA3.23547.21.3	TCEA3	TCEA3	Transcription elongation factor A protein 3	1.79288	-0.329188	-1.57064	yes	0.0976562	0.658308
LHB.8376.25.4	LHB	LSHB	Lutropin subunit beta	0.920994	-0.526237	-1.5765	yes	0.0273438	0.536222
NAP1L4.19188.21.3	NAP1L4	NAP2L	nucleosome assembly protein 1-like 4	1.31837	-0.437255	-1.57925	yes	0.183431	0.734128
DCLK3.7826.1.3	DCLK3	DCLK3	Serine/threonine-protein kinase DCLK3	0.836795	-0.506339	-1.58232	yes	0.0117188	0.514399
HDGF.8953.47.3	HDGF	HDGF	Hepatoma-derived growth factor	1.20129	-0.222199	-1.5867	yes	0.0273438	0.536222
COPS5.24725.4.3	COPS5	CSN5	COP9 signalosome complex subunit 5	2.29454	0.136932	-1.59333	yes	0.0390625	0.560688
HSD17B11.17397.8.3	HSD17B11	DHB11	Estradiol 17-beta-dehydrogenase 11	0.0890268	-1.51233	-1.60135	yes	0.0078125	0.508486
MYG1.8303.102.3	MYG1	MYG1	UPF0160 protein MYG1, mitochondrial	1.19776	-0.467575	-1.60741	yes	0.0117188	0.514399
ARTN.2939.10.2	ARTN	Artemin	Artemin	1.43499	-0.245986	-1.60893	yes	0.0117188	0.514399
AGR3.5668.49.3	AGR3	AGR3	Anterior gradient protein 3	0.584795	-0.832536	-1.62663	yes	0.128906	0.684899
USP22.21757.49.3	USP22	UBP22	Ubiquitin carboxyl-terminal hydrolase 22	0.63727	-0.827297	-1.65501	yes	0.0195312	0.536222
PKP2.14067.6.3	PKP2	PKP2	Plakophilin-2	0.812416	-0.789813	-1.66034	yes	0.128906	0.684899
TCEA1.18204.1.3	TCEA1	TCEA1	Transcription elongation factor A protein 1	2.8801	-0.498349	-1.6692	yes	0.0390625	0.560688
CDK1_CCNB1.3422.4.2	CDK1_CCNB1	CDK1/cyclin B	Cyclin-dependent kinase 1:G2/mitotic-specific cyclin-B1 complex	0.767272	-0.602141	-1.70286	yes	0.0390625	0.560688
GUCD1.23330.12.3	GUCD1	CV013	Uncharacterized protein C22orf13	0.829935	-0.631672	-1.71612	yes	0.0078125	0.508486
TBCEL.21162.30.3	TBCEL	TBCEL	Tubulin-specific chaperone cofactor E-like protein	1.8964	1.33739	-1.77853	yes	0.203125	0.734128
CCDC89.23596.17.3	CCDC89	CCD89	Coiled-coil domain-containing protein 89	0.635039	-0.958034	-1.80032	yes	0.0742188	0.625392
FABP5.4985.11.1	FABP5	FABPE	Fatty acid-binding protein, epidermal	1.85566	0.0463814	-1.80928	yes	0.0546875	0.588163
SGTA.3868.8.1	SGTA	SGTA	Small glutamine-rich tetratricopeptide repeat-containing protein alpha	1.87479	-0.191184	-2.06598	yes	0.0273438	0.536222
NA.8282.15.3	NA	Fc_MOUSE	Fc_MOUSE	1.23851	-0.188452	-2.07378	yes	0.0546875	0.588163
NA.7125.4.3	NA	Fc_MOUSE	Fc_MOUSE	0.724914	-0.0450053	-2.09219	yes	0.0273438	0.536222
TSN.12477.42.3	TSN	TSN	Translin	1.31482	-0.549334	-2.16471	yes	0.0078125	0.508486
ADSS1.13998.26.3	ADSS1	PURA1	Adenylosuccinate synthetase isozyme 1	1.60626	0.737898	-2.40362	yes	0.496094	0.870846
ELL.11459.81.3	ELL	ELL	RNA polymerase II elongation factor ELL	0.86016	-0.0280263	0.979821		0.496094	0.870846
NA.8078.15.3	NA	Fc_MOUSE	Fc_MOUSE	-0.362098	0.549953	0.979629		0.496094	0.870846
INSL3.5723.4.3	INSL3	INSL3	Insulin-like 3	-0.440141	-0.324739	0.978335		0.570312	0.895003
PAPSS1.14007.22.3	PAPSS1	PAPS1	Bifunctional 3'-phosphoadenosine 5'-phosphosulfate synthase 1	0.00619455	0.699732	0.977907		0.652344	0.924399
PMPCA.24907.3.3	PMPCA	MPPA	Mitochondrial-processing peptidase subunit alpha	-0.468912	0.306776	0.976372		0.164062	0.704993
PSG6.6456.17.3	PSG6	PSG6	Pregnancy-specific beta-1-glycoprotein 6	-0.785068	0.337079	0.973406		0.0546875	0.588163
CHEK2.19328.51.3	CHEK2	Chk2	Serine/threonine-protein kinase Chk2	-1.05445	0.37131	0.970955		0.25	0.753192
DKK2.6546.41.3	DKK2	DKK2	Dickkopf-related protein 2	-0.593132	0.33641	0.970221		0.359375	0.817007
TNFSF4.2839.2.1	TNFSF4	OX40 Ligand	Tumor necrosis factor ligand superfamily member 4	0.402955	0.374245	0.968192		0.652344	0.924399
TIMM23.22809.32.3	TIMM23	TIM23	Mitochondrial import inner membrane translocase subunit Tim23	-0.847271	0.423677	0.968177		0.00390625	0.47568
FAXDC2.9074.6.3	FAXDC2	CE004	Fatty acid hydroxylase domain-containing protein 2	-0.175539	0.44192	0.968149		0.0273438	0.536222
RRAD.23555.11.3	RRAD	RAD	GTP-binding protein RAD	-0.671598	0.297057	0.967429		0.0390625	0.560688
GCG.4891.50.1	GCG	Glucagon	Glucagon	0.368102	0.460289	0.966355		0.359375	0.817007
CCDC92.23418.66.3	CCDC92	CCD92	Coiled-coil domain-containing protein 92	0.555301	0.498189	0.965867		0.570312	0.895003
PSMC5.25456.73.4	PSMC5	PRS8	26S protease regulatory subunit 8	-0.125905	0.695103	0.96574		0.0117188	0.514399
CLEC4D.7752.31.3	CLEC4D	CLC4D	C-type lectin domain family 4 member D	-0.644928	0.39864	0.965678		0.0273438	0.536222
CINP.19383.131.3	CINP	CINP	Cyclin-dependent kinase 2-interacting protein	-0.324828	0.399867	0.963604		0.128906	0.684899
SAMD12.22771.6.3	SAMD12	SAM12	Sterile alpha motif domain-containing protein 12	-0.872809	-0.124149	0.962519		0.0546875	0.588163
VMAC.23629.4.3	VMAC	VMAC	Vimentin-type intermediate filament-associated coiled-coil protein	-0.913945	-0.310649	0.962149		0.0195312	0.536222
PIH1D2.20381.21.3	PIH1D2	PIHD2	PIH1 domain-containing protein 2	-1.17312	-0.509831	0.959325		0.652344	0.924399
MAGIX.24696.14.3	MAGIX	MAGIX	PDZ domain-containing protein MAGIX	-0.734852	-0.326703	0.95926		0.0390625	0.560688
NA.10943.36.3	NA	Fc_MOUSE	Fc_MOUSE	-0.462432	0.3667	0.959168		0.203125	0.734128
GLRX5.16597.11.3	GLRX5	GLRX5	Glutaredoxin-related protein 5, mitochondrial	0.243727	1.07638	0.958011		0.0195312	0.536222
IFNE.24027.32.3	IFNE	IFNE1	Interferon epsilon-1	-0.369487	0.71544	0.95605		0.300781	0.78199
TGM1.11242.33.3	TGM1	TGM1	Protein-glutamine gamma-glutamyltransferase K	-0.18281	0.0992995	0.952644		0.820312	0.966504
NA.10013.34.3	NA	Fc_MOUSE	Fc_MOUSE	-0.7599	-0.0707762	0.947774		0.300781	0.78199
HS3ST4.8998.15.3	HS3ST4	HS3S4	Heparan sulfate glucosamine 3-O-sulfotransferase 4	-0.590381	0.424443	0.947633		0.203125	0.734128
LRRC74A.8389.8.3	LRRC74A	CN16B	Leucine-rich repeat-containing protein 74A	-0.347084	0.207687	0.947237		0.25	0.753192
RAB27A.9504.19.3	RAB27A	RB27A	Ras-related protein Rab-27A	-0.16907	0.43083	0.946941		0.0078125	0.508486
TMEM119.11110.4.3	TMEM119	TM119	Transmembrane protein 119	0.094701	0.357258	0.946857		0.164062	0.704993
ARHGDIA.6454.38.3	ARHGDIA	Rho-GDIa	Rho GDP-dissociation inhibitor 1	-0.230294	0.554912	0.946383		0.820312	0.966504
SIGLEC8.7864.3.3	SIGLEC8	SIGL8	Sialic acid-binding Ig-like lectin 8	-0.382624	0.367097	0.945647		0.0195312	0.536222
NDUFB11.7747.47.3	NDUFB11	NDUBB	NADH dehydrogenase [ubiquinone] 1 beta subcomplex subunit 11, mitochondrial	-1.10018	-0.0981697	0.942179		0.0273438	0.536222
ZPLD1.5590.11.3	ZPLD1	ZPLD1	Zona pellucida-like domain-containing protein 1	-0.346834	0.179403	0.941709		0.0117188	0.514399
NEU1.6003.28.3	NEU1	NEUR1	Sialidase-1	-0.374826	0.432191	0.941198		0.0390625	0.560688
TOMM20.20408.11.3	TOMM20	TOM20	Mitochondrial import receptor subunit TOM20 homolog	-1.1708	0.299795	0.940319		0.25	0.753192
HEPHL1.6354.13.3	HEPHL1	HPHL1	Hephaestin-like protein 1	-0.416027	0.126905	0.940211		0.128906	0.684899
BRD2.10074.128.3	BRD2	BRD2	Bromodomain-containing protein 2	-0.582131	-0.118354	0.939379		0.25	0.753192
VCPIP1.23187.9.3	VCPIP1	VCIP1	Deubiquitinating protein VCIP135	-0.888592	-0.791127	0.938594		0.0742188	0.625392
RTF1.7741.111.3	RTF1	RTF1	RNA polymerase-associated protein RTF1 homolog	-0.499989	0.266506	0.934849		0.00390625	0.47568
CETN1.21106.206.3	CETN1	CETN1	Centrin-1	-0.84551	0.423328	0.933981		0.164062	0.704993
NA.14308.192.3	NA	Fc_MOUSE	Fc_MOUSE	-0.0430288	0.583232	0.933699		0.00390625	0.47568
ST6GALNAC6.7228.2.3	ST6GALNAC6	SIA7F	Alpha-N-acetylgalactosaminide alpha-2,6-sialyltransferase 6	-0.258918	0.278853	0.932983		0.00390625	0.47568
GSTA2.23326.10.3	GSTA2	GSTA2	Glutathione S-transferase A2	-0.0835107	0.475039	0.932311		0.0546875	0.588163
GPR101.11670.18.3	GPR101	GP101	Probable G-protein coupled receptor 101	-0.593086	0.0695476	0.931623		0.25	0.753192
KCNIP3.10513.13.3	KCNIP3	CSEN	Calsenilin	-0.458721	-0.433724	0.931479		0.425781	0.851788
DSC1.10882.12.3	DSC1	Desmocollin-1	Desmocollin-1	-0.511834	0.239121	0.930272		0.0273438	0.536222
LYG2.15416.54.3	LYG2	LYG2	Lysozyme g-like protein 2	0.425769	0.991694	0.92986		0.300781	0.78199
NA.10701.30.3	NA	Fc_MOUSE	Fc_MOUSE	-0.224837	0.737597	0.928251		0.00390625	0.47568
LAT.10551.7.3	LAT	LAT	Linker for activation of T-cells family member 1	-0.801673	0.116958	0.926909		0.00390625	0.47568
ARF5.18409.61.3	ARF5	ARF5	ADP-ribosylation factor 5	-0.968485	-0.536004	0.925319		0.128906	0.684899
LACC1.23595.6.3	LACC1	LACC1	Laccase domain-containing protein 1	-0.504443	0.0823261	0.924243		0.0078125	0.508486
TNNI3.5930.54.3	TNNI3	Troponin I	Troponin I, cardiac muscle	-0.760893	0.0428465	0.922679		0.00390625	0.47568
CXCL6.3495.15.2	CXCL6	GCP-2	C-X-C motif chemokine 6	0.423774	1.49439	0.920797		0.0390625	0.560688
GLYATL2.20069.23.3	GLYATL2	GLYL2	Glycine N-acyltransferase-like protein 2	-0.719505	0.320229	0.918984		0.0195312	0.536222
HS3ST3A1.8268.98.3	HS3ST3A1	HS3SA	Heparan sulfate glucosamine 3-O-sulfotransferase 3A1	-0.639735	-0.378112	0.918678		0.128906	0.684899
PIK3AP1.21957.12.3	PIK3AP1	BCAP	Phosphoinositide 3-kinase adapter protein 1	-0.538658	0.389534	0.917006		0.0117188	0.514399
magainins.8443.9.3	magainins	Magainin-1_XENLA	Magainin-1, Xenopus laevis	-1.20477	-0.543197	0.915748		0.203125	0.734128
GPR135.11465.4.3	GPR135	GP135	Probable G-protein coupled receptor 135	-0.821227	-0.0335065	0.915203		0.0195312	0.536222
KCTD6.23161.3.3	KCTD6	KCTD6	BTB/POZ domain-containing protein KCTD6	-0.720387	-0.0808946	0.914951		0.00390625	0.47568
PTH2.7257.18.3	PTH2	TIP39	Tuberoinfundibular peptide of 39 residues	-0.817936	0.0652187	0.909762		0.293622	0.78199
NMRK2.20998.19.3	NMRK2	NRK2	Nicotinamide riboside kinase 2; Short=NRK 2; Short=NmR-K 2; EC=2.7.1.22	-0.720278	0.0968312	0.908554		0.128906	0.684899
SULT6B1.22788.10.3	SULT6B1	ST6B1	Sulfotransferase 6B1	-0.463564	-0.00516244	0.9083		0.0976562	0.658308
ZNF276.14692.3.3	ZNF276	ZN276	Zinc finger protein 276	-0.970838	-0.299458	0.907223		0.652344	0.924399
PTPRH.11988.24.3	PTPRH	PTPRH	Receptor-type tyrosine-protein phosphatase H	-0.627116	0.333759	0.906898		0.0078125	0.508486
CSNK2A2.13681.173.3	CSNK2A2	CSK22	Casein kinase II subunit alpha'	-1.22554	-0.100879	0.905391		0.0273438	0.536222
KLF4.17850.42.3	KLF4	KLF4	Krueppel-like factor 4	-0.379956	0.0332882	0.902596		0.300781	0.78199
YIPF6.9984.12.3	YIPF6	YIPF6	Protein YIPF6	-0.887644	0.148095	0.902561		0.300781	0.78199
MFAP4.5636.10.3	MFAP4	MFAP4	Microfibril-associated glycoprotein 4	0.241485	1.23371	0.900728		0.300781	0.78199
LMO3.22492.108.3	LMO3	LMO3	LIM domain only protein 3	-1.07816	-0.279293	0.900528		0.0273438	0.536222
WFDC10A.13429.3.3	WFDC10A	WF10A	WAP four-disulfide core domain protein 10A	-0.741528	-0.0528496	0.898645		0.0742188	0.625392
NRG1.15446.25.3	NRG1	SMDF	Neuregulin-1, sensory and motor neuron-derived factor isoform	-0.21207	0.240711	0.894595		0.0742188	0.625392
WAS.22033.7.3	WAS	WASP	Wiskott-Aldrich syndrome protein	-0.974518	0.0406708	0.893229		0.734375	0.943268
RPP30.17511.10.3	RPP30	RPP30	Ribonuclease P protein subunit p30	-0.886663	-0.30256	0.891185		0.820312	0.966504
RPS6KB1.11817.1.3	RPS6KB1	KS6B1	Ribosomal protein S6 kinase beta-1	-0.741297	0.685845	0.889009		0.0195312	0.536222
CCL22.22993.9.3	CCL22	MDC	C-C motif chemokine 22	-0.15586	-0.014788	0.888775		0.0546875	0.588163
GRB7.11281.6.3	GRB7	GRB7	Growth factor receptor-bound protein 7	-0.59304	-0.000602229	0.885318		0.0546875	0.588163
QRFP.6463.59.3	QRFP	OX26	Orexigenic neuropeptide QRFP	-0.224206	0.425568	0.885301		0.0976562	0.658308
FGFRL1.6237.11.3	FGFRL1	FGRL1	Fibroblast growth factor receptor-like 1	-1.24202	-0.432936	0.884423		0.25	0.753192
TINF2.10638.1.3	TINF2	TINF2	TERF1-interacting nuclear factor 2	-0.13539	0.19941	0.884377		0.128906	0.684899
UCN3.10756.34.3	UCN3	UCN3	Urocortin-3	-0.103322	0.358874	0.882936		0.128906	0.684899
RS1.6497.10.3	RS1	XLRS1	Retinoschisin	-0.823049	0.0684696	0.882269		0.0273438	0.536222
NA.10610.8.3	NA	Fc_MOUSE	Fc_MOUSE	-0.819881	-0.157658	0.881682		0.203125	0.734128
CRYGC.18203.9.3	CRYGC	CRGC	Gamma-crystallin C	-0.408592	-0.331965	0.881438		0.25	0.753192
PTRH2.16887.29.3	PTRH2	PTH2	Peptidyl-tRNA hydrolase 2, mitochondrial	-0.0164382	0.737557	0.880865		0.128906	0.684899
MYL6B.20078.6.3	MYL6B	MYL6B	Myosin light chain 6B	-0.484362	0.323838	0.880487		0.128906	0.684899
NMB.9321.400.3	NMB	NMB	Neuromedin-B	-0.132953	0.65289	0.879867		0.128906	0.684899
CYTH2.12533.135.3	CYTH2	CYH2	Cytohesin-2	-0.60244	-0.0280286	0.87963		0.128906	0.684899
CGA.14056.4.3	CGA	Glycoprotein hormones a-chain	Glycoprotein hormones alpha chain	-0.267347	0.390329	0.879099		0.0546875	0.588163
MPPED2.19153.53.3	MPPED2	MPPD2	Metallophosphoesterase MPPED2	0.0446387	0.0963562	0.878713		0.128906	0.684899
DUSP19.20984.142.3	DUSP19	DUS19	Dual specificity protein phosphatase 19	-0.443676	-0.0489192	0.877262		0.300781	0.78199
OLFM3.10643.16.3	OLFM3	NOE3:C-term	Noelin-3:Isoform 2, C-term	-1.00647	-0.509439	0.876795		0.0742188	0.625392
DHRS4.21308.44.3	DHRS4	DHRS4	Dehydrogenase/reductase SDR family member 4	-0.432616	0.113595	0.873798		0.203125	0.734128
P2RX6.7233.73.3	P2RX6	P2RX6	P2X purinoceptor 6	-0.742986	0.325762	0.873343		0.0273438	0.536222
NOSIP.23525.27.3	NOSIP	NOSIP	Nitric oxide synthase-interacting protein	-0.296664	-0.366295	0.872456		0.652344	0.924399
MYOM3.13966.30.3	MYOM3	MYOM3	Myomesin-3	-0.193772	0.678624	0.872396		0.425781	0.851788
ADAM29.13549.15.3	ADAM29	ADA29	Disintegrin and metalloproteinase domain-containing protein 29	-1.03376	0.114594	0.872224		0.0078125	0.508486
BAMBI.6935.123.3	BAMBI	BAMBI:CD	BMP and activin membrane-bound inhibitor homolog:Cytoplasmic domain	-0.850831	-0.354394	0.871233		0.0546875	0.588163
LYPLAL1.12428.2.3	LYPLAL1	LYPL1	Lysophospholipase-like protein 1	-0.625406	0.170603	0.87079		0.300781	0.78199
SLC26A11.13502.2.3	SLC26A11	S2611	Sodium-independent sulfate anion transporter	0.0818974	0.240133	0.870366		0.425781	0.851788
C1QC.14100.63.3	C1QC	C1QC	Complement C1q subcomponent subunit C	0.235644	0.997138	0.870013		0.0195312	0.536222
RER1.24677.106.3	RER1	RER1	Protein RER1	-0.792136	-0.136616	0.865609		0.164062	0.704993
CLMP.9585.80.3	CLMP	ACAM:CD	CXADR-like membrane protein:Cytoplasmic domain	-1.38251	-0.276337	0.865145		0.0390625	0.560688
HSPA6.20213.82.3	HSPA6	HSP76	Heat shock 70 kDa protein 6	1.15485	1.43817	0.862143		0.910156	0.985046
SAR1A.17726.3.3	SAR1A	SAR1A	GTP-binding protein SAR1a	0.00448763	-1.05102	0.861979		1	1
TPM4.9863.1.3	TPM4	Tropomyosin 4	Tropomyosin alpha-4 chain	-0.672636	0.380157	0.861662		0.0742188	0.625392
ACADSB.17403.14.3	ACADSB	acyl-Coenzyme A dehydrogenase	Short/branched chain specific acyl-CoA dehydrogenase, mitochondrial	0.363428	0.800316	0.861648		0.164062	0.704993
PHETA2.24656.6.3	PHETA2	SESQ2	Sesquipedalian-2	-1.10597	-0.043673	0.861515		0.0976562	0.658308
CTNNA1.24426.191.3	CTNNA1	CTNA1	Catenin alpha-1	-0.136195	0.718101	0.85978		0.0195312	0.536222
CFHR3.16836.1.3	CFHR3	FHR3	Complement factor H-related protein 3	-0.541557	0.317269	0.858826		0.164062	0.704993
PNLIPRP2.6957.14.3	PNLIPRP2	LIPR2	Pancreatic lipase-related protein 2	-0.912404	0.0134737	0.856656		0.0742188	0.625392
OSMR.10892.8.3	OSMR	OSMR	Oncostatin-M-specific receptor subunit beta	-0.000500421	0.557932	0.856498		0.25	0.753192
ITPKA.13473.55.3	ITPKA	IP3KA	Inositol-trisphosphate 3-kinase A	-0.648949	-0.320182	0.855794		0.0390625	0.560688
CCDC90B.7792.58.3	CCDC90B	CC90B	Coiled-coil domain-containing protein 90B, mitochondrial	-0.421857	0.00865869	0.853044		0.203125	0.734128
ARMC8.25247.12.3	ARMC8	ARMC8	Armadillo repeat-containing protein 8	-0.341992	0.389931	0.853028		0.25	0.753192
None.8927.6.3	None	CG073	Uncharacterized protein C7orf73	-0.234544	0.632276	0.852639		0.0117188	0.514399
CMTR1.24431.32.3	CMTR1	CMTR1	Cap-specific mRNA (nucleoside-2'-O-)-methyltransferase 1	-0.222741	0.338298	0.851806		0.0742188	0.625392
ST6GALNAC3.10626.116.3	ST6GALNAC3	SIA7C	Alpha-N-acetylgalactosaminide alpha-2,6-sialyltransferase 3	-0.457806	0.133186	0.851585		0.0195312	0.536222
CSF3.8952.65.3	CSF3	G-CSF	Granulocyte colony-stimulating factor	-0.0887919	0.617124	0.85147		0.0390625	0.560688
SYTL4.11563.51.3	SYTL4	SYTL4:C2 2	Synaptotagmin-like protein 4:Ca2+-dependent membrane-targeting module 2	-0.20385	0.372804	0.850562		0.164062	0.704993
SETMAR.12462.20.3	SETMAR	SETMR	Histone-lysine N-methyltransferase SETMAR	0.853767	0.985035	0.849994		0.203125	0.734128
KLK3.21232.39.3	KLK3	BPSA	Benign Prostate specific Antigen	-0.317534	0.619098	0.849503		0.0976562	0.658308
BECN1.13032.1.3	BECN1	BECN1	Beclin-1	-0.190289	0.498631	0.849411		0.128906	0.684899
ZADH2.17345.12.3	ZADH2	ZADH2	Prostaglandin reductase 3	0.945632	-0.558478	0.84932		0.570312	0.895003
FGL2.19635.69.3	FGL2	FGL2	Fibroleukin	-0.172867	0.341016	0.848878		0.128906	0.684899
CLEC4G.19765.17.3	CLEC4G	CLC4G	C-type lectin domain family 4 member G	-0.689201	-0.0535879	0.847549		0.141482	0.704993
ICAM2.14756.29.3	ICAM2	sICAM-2	Intercellular adhesion molecule 2	-0.340324	0.408049	0.847272		0.0742188	0.625392
FCRL1.5728.60.3	FCRL1	FCRL1	Fc receptor-like protein 1	-1.28274	-0.601352	0.846655		0.128906	0.684899
MTSS2.25252.29.3	MTSS2	MTSSL	MTSS1-like protein	0.244857	0.375158	0.845872		0.128906	0.684899
ZNF263.22839.23.3	ZNF263	ZN263	Zinc finger protein 263	-0.610531	0.23389	0.844421		0.0078125	0.508486
HSPA12A.25267.10.3	HSPA12A	HS12A	Heat shock 70 kDa protein 12A	-0.627273	0.0744625	0.843755		0.734375	0.943268
LCN10.13007.66.3	LCN10	LCN10	Epididymal-specific lipocalin-10	-0.886044	-0.596167	0.842666		0.652344	0.924399
CTRL.9229.9.3	CTRL	CTRL	Chymotrypsin-like protease CTRL-1	-0.749733	-0.398468	0.842518		0.496094	0.870846
NARS2.23658.1.3	NARS2	SYNM	Probable asparagine--tRNA ligase, mitochondrial	-0.748654	-0.215964	0.842349		0.164062	0.704993
C17orf78.8545.14.3	C17orf78	CQ078:C-term	Uncharacterized protein C17orf78:C-term	0.221743	0.782681	0.841322		0.0273438	0.536222
EDN3.6113.31.3	EDN3	Endothelin 3	Endothelin-3	-0.552195	0.270088	0.841002		0.25	0.753192
TEN1.20443.37.3	TEN1	TEN1L	CST complex subunit TEN1	-0.948554	0.0518547	0.840776		0.128906	0.684899
FHL1.16814.13.3	FHL1	SLIM 1	Four and a half LIM domains protein 1	-0.844949	-0.741892	0.840262		0.164062	0.704993
ELK1.10006.25.3	ELK1	ELK1	ETS domain-containing protein Elk-1	-0.700187	0.195479	0.839418		0.0273438	0.536222
MELT.8445.184.3	MELT	MEL_VESMG	Melittin_VESMG	-0.734056	0.202084	0.837295		0.0976562	0.658308
NA.10837.131.3	NA	Fc_MOUSE	Fc_MOUSE	-0.761319	0.062203	0.837267		0.203125	0.734128
BEX5.22083.60.3	BEX5	BEX5	Protein BEX5	-0.477721	0.047972	0.836792		0.425781	0.851788
AUH.20931.156.3	AUH	AUHM	Methylglutaconyl-CoA hydratase, mitochondrial	0.149088	0.970128	0.836774		0.0273438	0.536222
PITPNB.12484.67.3	PITPNB	PIPNB	Phosphatidylinositol transfer protein beta isoform	-1.23049	-0.428407	0.83628		0.0273438	0.536222
REPIN1.13554.78.3	REPIN1	REPI1	Replication initiator 1	-0.417927	0.394054	0.835437		0.203125	0.734128
CABP7.7104.71.3	CABP7	CABP7	Calcium-binding protein 7	-0.0110141	0.184676	0.835303		0.425781	0.851788
SPTLC2.7267.2.3	SPTLC2	LCB2	Serine palmitoyltransferase 2	-0.00911311	0.252047	0.835225		0.0742188	0.625392
AGA.10435.2.3	AGA	ASPG	N(4)-(beta-N-acetylglucosaminyl)-L-asparaginase	-0.847615	-0.998976	0.834686		0.496094	0.870846
ADAM15.9956.7.3	ADAM15	ADA15:CD	Disintegrin and metalloproteinase domain-containing protein 15:Cytoplasmic domain	-0.700538	-0.168964	0.833499		0.00390625	0.47568
RRM2B.8854.59.3	RRM2B	RIR2B	Ribonucleoside-diphosphate reductase subunit M2 B	0.312593	1.5989	0.833255		0.0546875	0.588163
RBPMS2.23300.3.3	RBPMS2	RBPS2	RNA-binding protein with multiple splicing 2	-0.539982	0.183209	0.832946		0.570312	0.895003
PRLR.5114.65.3	PRLR	Prolactin Receptor	Prolactin receptor	-1.26353	-0.185767	0.832841		0.00390625	0.47568
TRAF4.13041.47.3	TRAF4	TRAF4	TNF receptor-associated factor 4	0.116541	0.403958	0.831421		0.164062	0.704993
NA.9530.6.3	NA	Fc_MOUSE	Fc_MOUSE	-0.699336	0.206632	0.830747		0.0546875	0.588163
ZNF69.22842.85.3	ZNF69	ZNF69	Zinc finger protein 69	0.0754169	0.152177	0.830539		0.425781	0.851788
DNAJB13.24659.6.3	DNAJB13	DJB13	DnaJ homolog subfamily B member 13	0.120699	0.798123	0.830428		0.0390625	0.560688
AARSD1.21535.5.3	AARSD1	AASD1	Alanyl-tRNA editing protein Aarsd1	-0.691286	-0.103057	0.82948		0.570312	0.895003
BECN1.10010.10.3	BECN1	BECN1	Beclin-1	-1.5115	-1.04979	0.827704		0.944183	1
NOS3.21995.20.3	NOS3	NOS	NOS	-0.356199	0.358772	0.826914		0.0390625	0.560688
IRF8.22065.32.3	IRF8	IRF8	Interferon regulatory factor 8	-0.50272	0.385113	0.826766		0.128906	0.684899
BATF3.8858.21.3	BATF3	BATF3	Basic leucine zipper transcriptional factor ATF-like 3	-0.966538	-0.0554366	0.823166		0.00390625	0.47568
JAG2.5093.47.3	JAG2	JAG2	Protein jagged-2	-0.400078	0.0977331	0.823054		0.425781	0.851788
NA.8787.21.3	NA	Fc_MOUSE	Fc_MOUSE	-0.556388	0.526534	0.822458		0.359375	0.817007
CDH1.18429.10.3	CDH1	Cadherin E	Cadherin-1	-0.558257	0.0137927	0.820818		0.164062	0.704993
MEP1A.19786.26.3	MEP1A	MEP1A	Meprin A subunit alpha	-0.797688	0.0360314	0.820708		0.0195312	0.536222
BRAT1.10876.300.3	BRAT1	BRAT1	BRCA1-associated ATM activator 1	-0.344819	0.232836	0.820466		0.0546875	0.588163
CKAP2.5345.51.3	CKAP2	CKAP2	Cytoskeleton-associated protein 2	-0.709756	-0.0926419	0.819423		0.496094	0.870846
GBP5.20211.75.3	GBP5	GBP5	Guanylate-binding protein 5	-0.663843	-0.57234	0.819368		0.25	0.753192
EIF4EBP1.17372.5.3	EIF4EBP1	4EBP1	Eukaryotic translation initiation factor 4E-binding protein 1	0.310767	1.20871	0.818966		0.164062	0.704993
PGRMC2.10506.53.3	PGRMC2	PGRC2	Membrane-associated progesterone receptor component 2	-1.193	-0.507863	0.817452		0.300781	0.78199
TRAPPC13.24314.9.3	TRAPPC13	TPC13	Trafficking protein particle complex subunit 13	-0.139083	0.587853	0.817188		0.0546875	0.588163
CDH4.20589.5.3	CDH4	CADH4	Cadherin-4	-0.632485	0.184691	0.817176		0.496094	0.870846
DIDO1.14329.4.3	DIDO1	DIDO1	Death-inducer obliterator 1	-0.282642	-0.111309	0.81656		0.128906	0.684899
NPIPB3.9954.2.3	NPIPB3	NPPL3	Nuclear pore complex-interacting protein family member B3	-0.82845	0.359242	0.816263		0.0273438	0.536222
CSRP2.12968.2.3	CSRP2	CSRP2	Cysteine and glycine-rich protein 2	0.872739	2.20327	0.813713		0.128906	0.684899
RAB3D.10780.10.3	RAB3D	RAB3D	Ras-related protein Rab-3D	-0.682749	-0.250611	0.813233		0.25	0.753192
S100A11.14011.17.3	S100A11	S100A11	Protein S100-A11	0.197361	1.29375	0.812521		0.0195312	0.536222
NA.9353.8.3	NA	Fc_MOUSE	Fc_MOUSE	-1.2499	-0.765091	0.811893		0.164062	0.704993
NKD2.22514.12.3	NKD2	NKD2	Protein naked cuticle homolog 2	-0.804405	-0.118968	0.811482		0.359375	0.817007
None.21821.9.3	None	PAL4D	Peptidyl-prolyl cis-trans isomerase A-like 4D	-0.624474	-0.22664	0.811146		0.25	0.753192
PSMG4.20967.137.3	PSMG4	PSMG4	Proteasome assembly chaperone 4	-0.666827	-0.143777	0.810402		0.0742188	0.625392
NARF.24321.67.3	NARF	NARF	Nuclear prelamin A recognition factor	-0.603616	-0.0309861	0.809555		0.164062	0.704993
CHTF8.24294.13.3	CHTF8	CTF8	Chromosome transmission fidelity protein 8 homolog	-0.636249	-0.774283	0.807149		0.128906	0.684899
ARHGAP26.24937.7.3	ARHGAP26	RHG26	Rho GTPase-activating protein 26	-0.931614	-0.335962	0.807138		0.203125	0.734128
NA.9373.405.3	NA	Fc_MOUSE	Fc_MOUSE	-0.533024	0.0530948	0.806981		0.128906	0.684899
RGS19.12713.365.3	RGS19	RGS19	Regulator of G-protein signaling 19	-0.731045	-0.151284	0.806922		0.0546875	0.588163
COMMD5.24704.38.3	COMMD5	COMD5	COMM domain-containing protein 5	-0.53098	0.288483	0.806618		0.0546875	0.588163
B3GALT1.9541.15.3	B3GALT1	B3GT1	Beta-1,3-galactosyltransferase 1	-1.05479	-0.205066	0.804664		0.0742188	0.625392
CRCP.17771.35.3	CRCP	RPC9	DNA-directed RNA polymerase III subunit RPC9	-0.308413	0.0470401	0.804442		0.164062	0.704993
SERPINE2.19154.41.3	SERPINE2	Protease nexin I	Glia-derived nexin	-0.0747565	0.47372	0.804185		0.164062	0.704993
B4GALT5.10425.3.3	B4GALT5	B4GT5	Beta-1,4-galactosyltransferase 5	-0.214758	0.465759	0.803954		0.203125	0.734128
NA.8769.30.3	NA	Fc_MOUSE	Fc_MOUSE	-0.519786	-0.115799	0.803011		0.0273438	0.536222
SDHAF1.20996.107.3	SDHAF1	SDHF1	Succinate dehydrogenase assembly factor 1, mitochondrial	-0.783665	0.019642	0.800935		0.0976562	0.658308
PTP4A3.19231.22.3	PTP4A3	PRL-3	Protein tyrosine phosphatase type IVA 3	-0.340791	-0.176368	0.800124		0.25	0.753192
PTPN7.14688.6.3	PTPN7	PTN7	Tyrosine-protein phosphatase non-receptor type 7	-0.552936	-0.116302	0.799782		0.203125	0.734128
KNG1.19631.13.3	KNG1	Kininostatin	Kininostatin	-0.415115	-0.437772	0.798886		0.570312	0.895003
POU2AF1.21839.3.3	POU2AF1	OBF1	POU domain class 2-associating factor 1	-0.57872	-0.162414	0.798658		0.25	0.753192
JAK2.11816.84.3	JAK2	JAK2	Tyrosine-protein kinase JAK2	-0.773204	-0.0750051	0.797608		0.0195312	0.536222
KLRG2.10762.2.3	KLRG2	KLRG2:N-term	Killer cell lectin-like receptor subfamily G member 2:N-term	-1.50351	-0.445694	0.797427		0.0078125	0.508486
ZBTB16.22034.61.3	ZBTB16	ZBT16	Zinc finger and BTB domain-containing protein 16	-0.384843	0.412201	0.797044		0.0390625	0.560688
CD74.8748.45.3	CD74	HG2A	HLA class II histocompatibility antigen gamma chain	-0.875211	-0.440158	0.795637		0.25	0.753192
VSTM4.7242.14.3	VSTM4	CJ072	V-set and transmembrane domain-containing protein 4	-1.22363	0.265309	0.795015		0.128906	0.684899
GLUD2.25068.131.3	GLUD2	DHE4	Glutamate dehydrogenase 2, mitochondrial	-0.76448	0.03814	0.79447		0.25	0.753192
CD82.21480.2.3	CD82	CD82 antigen	CD82 antigen	-0.474776	0.478094	0.793955		0.0976562	0.658308
PSMA1.7880.9.3	PSMA1	PSA1	Proteasome subunit alpha type-1	-0.799587	-0.292501	0.791182		0.25	0.753192
LILRB2.5633.65.3	LILRB2	ILT-4	Leukocyte immunoglobulin-like receptor subfamily B member 2	0.755024	1.3398	0.790686		0.164062	0.704993
NA.10503.55.3	NA	Fc_MOUSE	Fc_MOUSE	-0.894726	0.0455592	0.789856		0.00390625	0.47568
MMP16.5268.49.3	MMP16	MMP-16	Matrix metalloproteinase-16	-0.21191	0.216038	0.789782		0.0273438	0.536222
ANKRD2.25274.2.3	ANKRD2	ANKR2	Ankyrin repeat domain-containing protein 2	-0.224045	-0.0240358	0.788323		1	1
TIGIT.9638.2.3	TIGIT	TIGIT	T-cell immunoreceptor with Ig and ITIM domains	-0.796777	-0.00873525	0.788042		0.425781	0.851788
RYBP.20969.114.3	RYBP	RYBP	RING1 and YY1-binding protein	-0.553261	0.234703	0.787965		0.0273438	0.536222
VSIG10L.24011.27.3	VSIG10L	VS10L	V-set and immunoglobulin domain-containing protein 10-like	-0.190181	0.542614	0.787425		0.0195312	0.536222
GSTA1.17138.8.3	GSTA1	GST A1-1	Glutathione S-transferase A1	-0.802634	-0.054833	0.787014		0.0742188	0.625392
DNAJB14.8037.53.3	DNAJB14	DJB14:LD	DnaJ homolog subfamily B member 14:Lumenal domain	-0.141004	-0.232138	0.786782		0.203125	0.734128
FRRS1L.7976.19.3	FRRS1L	FRS1L	DOMON domain-containing protein FRRS1L	-0.538753	-0.140841	0.785999		0.496094	0.870846
DAPK2.4355.13.1	DAPK2	DAPK2	Death-associated protein kinase 2	-0.62402	-0.286736	0.78562		0.0742188	0.625392
mdh.8481.44.3	mdh	MDH_THETH	Malic dehydrogenase_THETH	-0.387153	0.10625	0.782406		0.0195312	0.536222
SFTPB.10672.75.3	SFTPB	SP-B	Pulmonary surfactant-associated protein B	-0.87062	0.200064	0.781862		0.362727	0.819445
NA.6412.26.3	NA	Fc_MOUSE	Fc_MOUSE	-0.542625	-0.0251817	0.779404		0.0976562	0.658308
NRXN2.8876.51.3	NRXN2	NRX2B	Neurexin-2-beta	-0.684147	-0.0107369	0.778071		0.820312	0.966504
FOXP3.22148.135.3	FOXP3	FOXP3	Forkhead box protein P3	-0.523537	0.104856	0.777873		0.359375	0.817007
ECI2.12859.33.3	ECI2	PECI	Enoyl-CoA delta isomerase 2, mitochondrial	-0.292119	0.633531	0.777731		0.0546875	0.588163
SNCAIP.25095.1.3	SNCAIP	SNCAP	Synphilin-1	-0.0292781	0.704165	0.77643		0.164062	0.704993
CHST2.18863.176.3	CHST2	CHST2	Carbohydrate sulfotransferase 2	-0.959103	0.754758	0.774989		0.0546875	0.588163
GPR26.13540.1.3	GPR26	GPR26	G-protein coupled receptor 26	-0.751419	-0.040159	0.774023		0.0742188	0.625392
CELA2A.7140.1.3	CELA2A	ELA2A	Chymotrypsin-like elastase family member 2A	0.0631102	1.09611	0.773366		0.0390625	0.560688
NR1H2.9016.12.3	NR1H2	NR1H2	Oxysterols receptor LXR-beta	-0.588863	-0.259087	0.773036		0.300781	0.78199
FOXRED1.8017.23.3	FOXRED1	FXRD1	FAD-dependent oxidoreductase domain-containing protein 1	-0.0236538	0.276899	0.772887		0.734375	0.943268
MMRN2.9723.105.3	MMRN2	EMILIN-3	Multimerin-2	-0.720264	-0.417645	0.772254		0.359375	0.817007
CNN1.15566.10.3	CNN1	Calponin-1	Calponin-1	0.943497	1.61696	0.772155		0.128906	0.684899
KRT14.22482.87.3	KRT14	K1C14	Keratin, type I cytoskeletal 14	-0.571675	-0.0117238	0.769969		0.0546875	0.588163
FGF8.17166.4.3	FGF8	FGF-8F	Fibroblast growth factor 8 isoform F	-0.0555875	0.178983	0.76987		0.496094	0.870846
DAXX.25306.51.3	DAXX	DAXX	DAXX	-0.693533	0.310437	0.769454		0.128906	0.684899
MICALL1.24973.11.3	MICALL1	MILK1	MICAL-like protein 1	-1.31066	-0.429064	0.769363		0.164062	0.704993
SYT9.8066.38.3	SYT9	SYT9	Synaptotagmin-9	-0.435296	-0.123481	0.768452		0.910156	0.985046
RGS3.12827.37.3	RGS3	RGS3	Regulator of G-protein signaling 3	-1.19415	-0.426466	0.767684		0.0390625	0.560688
RBP7.14208.3.3	RBP7	RET7	Retinoid-binding protein 7	0.154411	0.921944	0.767532		0.164062	0.704993
TAFA3.7839.99.3	TAFA3	F19A3	Protein FAM19A3	0.367186	1.00029	0.767158		0.25	0.753192
CCN6.5927.4.3	CCN6	WISP-3	WNT1-inducible-signaling pathway protein 3	-0.460293	0.301582	0.766633		0.203125	0.734128
NA.11939.11.3	NA	Fc_MOUSE	Fc_MOUSE	-1.07619	-0.310527	0.765668		0.0742188	0.625392
OTOR.15432.1.3	OTOR	Otoraplin	Otoraplin	-0.627896	-0.0811247	0.765606		0.359375	0.817007
KLK14.3681.87.3	KLK14	kallikrein 14	Kallikrein-14	-0.851274	-0.298887	0.765535		0.203125	0.734128
JUN.10356.21.3	JUN	c-Jun	Transcription factor AP-1	-1.01642	-0.568806	0.765433		0.0546875	0.588163
PRDX4.7789.182.3	PRDX4	PRDX4	Peroxiredoxin-4	-0.573185	0.254545	0.764369		0.164062	0.704993
CSPG4.8951.162.3	CSPG4	CSPG4	Chondroitin sulfate proteoglycan 4	-0.258821	0.00521939	0.763793		0.496094	0.870846
SPECC1.21360.27.3	SPECC1	SPEC1	Sperm antigen with calponin homology and coiled-coil domains 1	-0.0872033	0.290574	0.763449		0.0195312	0.536222
SP6.23537.4.3	SP6	SP6	Transcription factor Sp6	-0.479695	-0.0887269	0.76327		0.359375	0.817007
FAM234B.7892.132.3	FAM234B	K1467:N-term	Protein FAM234B:N-term	-0.39355	0.337214	0.762707		0.0390625	0.560688
MEN1.24896.5.3	MEN1	MEN1	Menin	-1.14833	0.096398	0.762471		0.128906	0.684899
DMKN.8535.102.3	DMKN	Dermokine	Dermokine	-0.238578	0.398729	0.762		0.0195312	0.536222
ECE1.8767.44.3	ECE1	Endothelin-converting enzyme 1:CD	Endothelin-converting enzyme 1:Cytoplasmic domain	-0.686577	0.336956	0.761559		0.0976562	0.658308
MMP10.8479.4.3	MMP10	MMP-10	Stromelysin-2	-1.3279	0.187181	0.759551		0.0078125	0.508486
EPS8L2.24891.54.3	EPS8L2	ES8L2	Epidermal growth factor receptor kinase substrate 8-like protein 2	0.236651	0.853004	0.759052		0.164062	0.704993
RAB35.13514.121.3	RAB35	Rab-1C	Ras-related protein Rab-35	-1.2241	-0.0531007	0.758102		0.0742188	0.625392
UBASH3A.21529.6.3	UBASH3A	UBS3A	Ubiquitin-associated and SH3 domain-containing protein A	-0.188512	0.533476	0.755845		0.359375	0.817007
FLT4.16035.8.3	FLT4	VEGF sR3	Vascular endothelial growth factor receptor 3	0.255371	0.976817	0.755827		0.25	0.753192
DIRAS1.17793.4.3	DIRAS1	DIRA1	GTP-binding protein Di-Ras1	-0.676291	0.153977	0.755785		0.25	0.753192
NA.10658.28.3	NA	Fc_MOUSE	Fc_MOUSE	-1.0846	-0.279376	0.755244		0.203125	0.734128
RIC3.11228.37.3	RIC3	RIC3	Protein RIC-3	-0.440149	0.386085	0.754667		0.0742188	0.625392
HACL1.23645.49.3	HACL1	HACL1	2-hydroxyacyl-CoA lyase 1	-0.747099	-0.316153	0.752631		0.496094	0.870846
CES1.15487.164.3	CES1	carboxylesterase, liver	Liver carboxylesterase 1	0.0346796	0.81333	0.752541		0.128906	0.684899
UGT2A1.8907.11.3	UGT2A1	UD2A1	UDP-glucuronosyltransferase 2A1	-0.217338	-0.125256	0.752025		0.0195312	0.536222
IFNA7.14129.1.3	IFNA7	IFNA7	Interferon alpha-7	0.977043	0.135955	0.751985		0.820312	0.966504
SPATA5.25258.41.3	SPATA5	SPAT5	Spermatogenesis-associated protein 5	-0.51912	-0.0656961	0.751894		0.300781	0.78199
CD37.18202.22.3	CD37	CD37	Leukocyte antigen CD37	-0.649094	-0.222876	0.750131		0.0273438	0.536222
TMPRSS11D.6547.83.3	TMPRSS11D	TM11D	Transmembrane protease serine 11D	-0.67818	0.65019	0.748818		0.107328	0.684899
DHRS3.24708.7.3	DHRS3	DHRS3	Short-chain dehydrogenase/reductase 3	0.551461	0.89827	0.748749		0.734375	0.943268
ESRRA.9873.17.3	ESRRA	ERRalpha	Steroid hormone receptor ERR1	-0.928966	0.289846	0.748315		0.0195312	0.536222
COMTD1.23253.5.3	COMTD1	CMTD1	Catechol O-methyltransferase domain-containing protein 1	0.147005	0.386285	0.746877		0.570312	0.895003
NA.13021.12.3	NA	Fc_MOUSE	Fc_MOUSE	-1.19616	-0.328486	0.746767		0.164062	0.704993
FMO3.25288.16.3	FMO3	FMO3	Dimethylaniline monooxygenase [N-oxide-forming] 3	-0.122007	0.441635	0.745351		0.652344	0.924399
DEFB110.8340.9.3	DEFB110	DB110	Beta-defensin 110	0.0471969	0.972519	0.745176		0.128906	0.684899
WRNIP1.12528.40.3	WRNIP1	WRIP1	ATPase WRNIP1	-0.301531	0.336093	0.745167		0.0742188	0.625392
CYRIA.23523.14.3	CYRIA	FA49A	Protein FAM49A	-0.77914	-0.053896	0.744818		0.0273438	0.536222
USP1.21740.26.3	USP1	UBP1	Ubiquitin carboxyl-terminal hydrolase 1	-0.000710586	0.828817	0.743936		0.0742188	0.625392
SPCS1.25218.10.3	SPCS1	SPCS1	Signal peptidase complex subunit 1	-0.837614	-0.0338669	0.743504		0.0742188	0.625392
NA.8085.10.3	NA	Fc_MOUSE	Fc_MOUSE	0.640639	0.617942	0.743189		0.652344	0.924399
NA.8755.202.3	NA	Fc_MOUSE	Fc_MOUSE	-0.570778	-0.0910991	0.743183		0.128906	0.684899
TGFB1.21925.15.3	TGFB1	TGF-b1	Transforming growth factor beta-1	-0.37082	0.776551	0.742195		0.0273438	0.536222
DLK1.8380.244.4	DLK1	DLK1:CD	Protein delta homolog 1:Cytoplasmic domain	-1.09235	-0.549349	0.741499		0.25	0.753192
PCK2.20079.6.3	PCK2	PCKGM	Phosphoenolpyruvate carboxykinase [GTP], mitochondrial	-0.279344	-0.00447884	0.741277		0.25	0.753192
PRR27.9607.39.3	PRR27	CD040	Proline-rich protein 27	0.0414084	0.536703	0.740099		0.910156	0.985046
PHKA1.25088.42.3	PHKA1	PHKA1	Phosphorylase b kinase regulatory subunit alpha, skeletal muscle isoform	-1.20658	-0.510707	0.739553		0.0273438	0.536222
JPT2.20110.25.3	JPT2	HN1L	Hematological and neurological expressed 1-like protein	-0.507272	-0.528519	0.739236		0.570312	0.895003
ATAD2.13043.157.3	ATAD2	ATAD2	ATPase family AAA domain-containing protein 2	-0.695761	-0.419787	0.737963		0.496094	0.870846
MEOX2.23039.56.3	MEOX2	MEOX2	Homeobox protein MOX-2	-0.760905	-0.360876	0.737863		0.359375	0.817007
CES3.25292.6.3	CES3	EST3	Carboxylesterase 3	-0.386217	-0.259069	0.737662		0.164062	0.704993
UCK1.23364.3.3	UCK1	UCK1	Uridine-cytidine kinase 1	-0.712212	0.0254007	0.737612		0.164062	0.704993
DKKL1.16309.30.3	DKKL1	Soggy-1	Dickkopf-like protein 1	-0.616327	-0.0335163	0.737265		0.25	0.753192
SMIM13.13452.113.3	SMIM13	SIM13	Small integral membrane protein 13	-0.983296	-0.19516	0.73706		0.0546875	0.588163
INS.4883.56.2	INS	Insulin	Insulin	0.177025	0.431549	0.736841		0.570312	0.895003
DPH5.23373.77.3	DPH5	DPH5	Diphthine methyl ester synthase	-0.651549	-0.469798	0.736491		0.425781	0.851788
INTS3.11934.9.3	INTS3	INT3	Integrator complex subunit 3	-1.05108	-0.315228	0.735854		0.425781	0.851788
BCL2L2.7134.14.3	BCL2L2	Apoptosis regulator Bcl-W	Bcl-2-like protein 2	-0.278353	0.247182	0.735554		0.0078125	0.508486
ARFGAP1.11556.19.3	ARFGAP1	ARFG1	ADP-ribosylation factor GTPase-activating protein 1	-0.362786	0.31804	0.735245		0.25	0.753192
MPZL2.9372.157.3	MPZL2	MPZL2	Myelin protein zero-like protein 2	-0.466625	-0.365943	0.733976		0.496094	0.870846
DDT.19237.17.3	DDT	D-dopachrome decarboxylase	D-dopachrome decarboxylase	-0.702855	0.119607	0.733617		0.425781	0.851788
PPT1.9244.27.3	PPT1	PPT1	Palmitoyl-protein thioesterase 1	0.326525	0.520237	0.7326		0.0390625	0.560688
HAT1.19327.31.3	HAT1	Hat1	Histone acetyltransferase type B catalytic subunit	-0.727266	-0.276939	0.731609		0.164062	0.704993
LIN28B.21350.29.3	LIN28B	LN28B	Protein lin-28 homolog B	-1.82589	-0.687785	0.730593		0.00390625	0.47568
CYBRD1.24682.35.3	CYBRD1	CYBR1	Cytochrome b reductase 1	-0.667253	-0.244717	0.730494		0.359375	0.817007
HDAC6.25059.18.3	HDAC6	HDAC6	Histone deacetylase 6	-0.691604	-0.353893	0.730375		0.25	0.753192
ADCYAP1.4594.22.2	ADCYAP1	PACAP-38	Pituitary adenylate cyclase-activating polypeptide 38	-0.569392	0.402608	0.730359		0.0195312	0.536222
PARK7.9845.33.3	PARK7	PARK7	Protein DJ-1	0.267756	0.743311	0.727884		0.0976562	0.658308
NA.10715.5.3	NA	Fc_MOUSE	Fc_MOUSE	-0.708787	0.0190255	0.727812		0.203125	0.734128
IL13.3072.4.2	IL13	IL-13	Interleukin-13	-0.23292	0.0643278	0.727654		0.0273438	0.536222
ERGIC1.23372.112.3	ERGIC1	ERGI1	Endoplasmic reticulum-Golgi intermediate compartment protein 1	-0.77631	-0.0491106	0.727199		0.300781	0.78199
INPP4B.24427.33.3	INPP4B	INP4B	Type II inositol-3,4-bisphosphate 4-phosphatase	-0.900499	-0.653716	0.725785		0.0390625	0.560688
PLIN3.14687.6.3	PLIN3	M6PBP	Perilipin-3	0.297221	0.0726155	0.725756		0.734375	0.943268
LEFTY2.15503.20.3	LEFTY2	Lefty-A	Left-right determination factor 2	-0.0606928	0.991214	0.725732		0.0390625	0.560688
AXIN2.12925.105.3	AXIN2	AXIN2	Axin-2	-0.898607	-0.586202	0.72534		0.128906	0.684899
BEX4.23576.46.3	BEX4	BEX4	Protein BEX4	-0.21546	0.693035	0.724486		0.0208626	0.536222
APOE.5312.49.3	APOE	Apo E2	Apolipoprotein E (isoform E2)	-1.5023	-0.812459	0.723925		0.910156	0.985046
HOXC11.22474.28.3	HOXC11	HXC11	Homeobox protein Hox-C11	-0.798431	-0.0747023	0.723729		0.203125	0.734128
ST6GALNAC2.7823.22.3	ST6GALNAC2	SIA7B	Alpha-N-acetylgalactosaminide alpha-2,6-sialyltransferase 2	-1.4795	-0.0010946	0.723289		0.0117188	0.514399
DES.12030.82.3	DES	Desmin	Desmin	-0.871375	-0.338314	0.72294		0.25	0.753192
WNT11.6624.94.3	WNT11	WNT11	Protein Wnt-11	-0.316366	-0.251615	0.722023		0.0390625	0.560688
ZNF774.12760.34.3	ZNF774	ZN774	Zinc finger protein 774	-2.40708	-1.29783	0.721672		0.359375	0.817007
SUFU.17468.1.3	SUFU	SUFU	Suppressor of fused homolog	-0.218416	-0.123783	0.721568		0.570312	0.895003
CST5.3803.10.2	CST5	CYTD	Cystatin-D	-0.393124	0.266182	0.721062		0.359375	0.817007
BCL2L10.7249.307.3	BCL2L10	B2L10	Bcl-2-like protein 10	-0.738953	-0.152696	0.720603		0.0742188	0.625392
ENOX2.13422.66.3	ENOX2	ENOX2	Ecto-NOX disulfide-thiol exchanger 2	0.773769	0.537603	0.720323		0.425781	0.851788
SERPINB3.21832.31.3	SERPINB3	SCCA1	Squamous cell carcinoma antigen 1	-0.716054	0.0328352	0.719805		0.0195312	0.536222
KMT2C.11402.17.3	KMT2C	KMT2C	Histone-lysine N-methyltransferase 2C	-0.72294	-0.00342964	0.71951		0.496094	0.870846
SUDS3.10703.203.3	SUDS3	SDS3	Sin3 histone deacetylase corepressor complex component SDS3	-0.640991	-0.230008	0.719308		0.0390625	0.560688
PPTC7.22537.5.3	PPTC7	PPTC7	Protein phosphatase PTC7 homolog	-0.865897	0.0147455	0.719169		0.25	0.753192
CCPG1.8889.5.3	CCPG1	CCPG1	Cell cycle progression protein 1	0.114604	0.991237	0.718629		0.0546875	0.588163
APOE.2937.10.2	APOE	Apo E3	Apolipoprotein E (isoform E3)	-1.26145	-0.502864	0.71824		0.910156	0.985046
MASP1.3605.77.4	MASP1	MASP3:Light	Mannan-binding lectin serine protease 1:Mannan-binding lectin serine protease 1 light chain	-0.333428	0.259913	0.718201		0.0546875	0.588163
SERPINA10.13119.26.3	SERPINA10	protein Z inhibitor	Protein Z-dependent protease inhibitor	-0.184367	0.532388	0.716755		0.0976562	0.658308
SPIN1.18210.12.3	SPIN1	SPIN1	Spindlin-1	-0.371931	0.138271	0.71605		0.300781	0.78199
HHLA3.22467.94.3	HHLA3	HHLA3	HERV-H LTR-associating protein 3	-0.344824	-0.17658	0.715537		0.203125	0.734128
TNFRSF10A.4832.75.2	TNFRSF10A	TRAIL R1	Tumor necrosis factor receptor superfamily member 10A	-0.636238	-0.16183	0.715052		0.0976562	0.658308
KIR2DL1.17200.50.3	KIR2DL1	KI2L1	Killer cell immunoglobulin-like receptor 2DL1	-0.534781	-0.471885	0.714531		0.0546875	0.588163
NA.9613.16.3	NA	Fc_MOUSE	Fc_MOUSE	-0.278827	0.0770036	0.714208		0.820312	0.966504
NA.10665.30.3	NA	Fc_MOUSE	Fc_MOUSE	-0.742937	0.0334836	0.713777		0.25	0.753192
TTC32.20440.36.3	TTC32	TTC32	Tetratricopeptide repeat protein 32	-0.632313	-0.164632	0.713109		0.128906	0.684899
FOLR1.17455.42.3	FOLR1	FOLR1	Folate receptor alpha	0.337769	0.0549033	0.712561		0.570312	0.895003
MPP6.13490.1.3	MPP6	MPP6	MAGUK p55 subfamily member 6	-0.755048	-0.11328	0.712171		0.128906	0.684899
CAMP.15481.45.3	CAMP	LL-37	Antibacterial protein LL-37	0.742007	1.47373	0.712005		0.734375	0.943268
IDO1.9759.13.3	IDO1	INDO	Indoleamine 2,3-dioxygenase 1	0.273578	0.851749	0.711637		0.0273438	0.536222
NA.10645.72.3	NA	Fc_MOUSE	Fc_MOUSE	-1.00484	-0.293156	0.709816		0.25	0.753192
STARD7.23529.11.3	STARD7	STAR7	StAR-related lipid transfer protein 7, mitochondrial	-0.131102	0.0966133	0.709668		0.203125	0.734128
KDM1A.22429.13.3	KDM1A	KDM1A	Lysine-specific histone demethylase 1A	-0.200885	-0.241514	0.708805		0.425781	0.851788
KLC3.24245.2.3	KLC3	KLC3	Kinesin light chain 3	0.233635	0.90852	0.708002		0.00390625	0.47568
SEC61B.7878.2.3	SEC61B	SC61B	Protein transport protein Sec61 subunit beta	-0.531653	-0.531653	0.707526		0.107328	0.684899
DHX38.13645.14.3	DHX38	PRP16	Pre-mRNA-splicing factor ATP-dependent RNA helicase PRP16	-0.845586	0.165089	0.707285		0.203125	0.734128
NLRP4.12794.6.3	NLRP4	NALP4	NACHT, LRR and PYD domains-containing protein 4	-0.627909	0.190607	0.705711		0.425781	0.851788
MRPL50.22557.68.3	MRPL50	RM50	39S ribosomal protein L50, mitochondrial	-0.392498	-0.208188	0.705701		0.300781	0.78199
UBE2C.12556.7.3	UBE2C	UBE2C	Ubiquitin-conjugating enzyme E2 C	-1.33619	-0.778644	0.704225		0.0078125	0.508486
DHFR.9823.2.3	DHFR	DYR	Dihydrofolate reductase	-0.40841	0.358705	0.703995		0.25	0.753192
C17orf67.9070.1.3	C17orf67	CQ067	Uncharacterized protein C17orf67	0.449129	-0.180953	0.70389		0.425781	0.851788
RASSF5.23406.3.3	RASSF5	RASF5	Ras association domain-containing protein 5	-1.05298	-0.449958	0.703855		0.0546875	0.588163
UBE2Q1.21732.78.3	UBE2Q1	UB2Q1	Ubiquitin-conjugating enzyme E2 Q1	-0.075234	0.104551	0.703528		0.652344	0.924399
FATE1.7740.33.3	FATE1	FATE1	Fetal and adult testis-expressed transcript protein	-0.248831	0.621873	0.703177		0.0742188	0.625392
KLHL13.12463.7.3	KLHL13	KLH13	Kelch-like protein 13	-0.978615	-0.331225	0.702269		0.359375	0.817007
RBP5.19241.31.3	RBP5	RBP-III	Retinol-binding protein 5	-0.106867	-0.0886597	0.70169		0.425781	0.851788
STXBP4.24904.121.3	STXBP4	STXB4	Syntaxin-binding protein 4	0.359422	0.218953	0.701464		0.570312	0.895003
ADAM7.10753.31.3	ADAM7	ADAM7	Disintegrin and metalloproteinase domain-containing protein 7	-1.06775	-0.344048	0.70133		0.0390625	0.560688
HK1.13131.5.3	HK1	HXK1	Hexokinase-1	0.128303	0.0554276	0.70091		0.0976562	0.658308
OLAH.23407.9.3	OLAH	SAST	S-acyl fatty acid synthase thioesterase, medium chain	-0.868032	-0.146248	0.70065		0.0390625	0.560688
SIRT6.21833.6.3	SIRT6	sirtuin	silent mating type information regulation 2 homolog	-0.940565	-0.359812	0.700414		0.0390625	0.560688
XCL1.14078.69.3	XCL1	Lymphotactin	Lymphotactin	0.630931	1.33086	0.699929		0.0273438	0.536222
PDCL2.14192.31.3	PDCL2	PDCL2	Phosducin-like protein 2	-0.947513	-0.541142	0.69983		0.359375	0.817007
NA.8824.2.3	NA	Fc_MOUSE	Fc_MOUSE	-0.573516	0.262554	0.699671		0.0976562	0.658308
ACSS3.23692.19.3	ACSS3	ACSS3	Acyl-CoA synthetase short-chain family member 3, mitochondrial	-0.982063	-0.282505	0.699558		0.25	0.753192
NA.10491.21.3	NA	Fc_MOUSE	Fc_MOUSE	-0.785187	0.0752463	0.699534		0.203125	0.734128
PLAC8L1.22532.59.3	PLAC8L1	PL8L1	PLAC8-like protein 1	-0.757679	0.0835622	0.699057		0.164062	0.704993
DCUN1D3.13553.4.3	DCUN1D3	DCNL3	DCN1-like protein 3	0.474386	1.19945	0.698923		0.425781	0.851788
NA.8228.10.3	NA	Fc_MOUSE	Fc_MOUSE	-1.2551	-0.481187	0.697891		0.300781	0.78199
NA.9054.8.3	NA	Fc_MOUSE	Fc_MOUSE	-0.413613	0.171101	0.697043		0.0195312	0.536222
TRMT6.23696.256.3	TRMT6	TRM6	tRNA (adenine(58)-N(1))-methyltransferase non-catalytic subunit TRM6	1.1541	1.47628	0.696885		0.25	0.753192
DEPP1.7178.59.3	DEPP1	DEPP	Protein DEPP	-0.85557	0.442236	0.696806		0.128906	0.684899
DDX46.14216.35.3	DDX46	DDX46	Probable ATP-dependent RNA helicase DDX46	-1.10744	-0.335639	0.694712		0.0976562	0.658308
RFC4.23422.47.3	RFC4	RFC4	Replication factor C 37 kDa subunit	-0.689365	-0.2281	0.694507		0.25	0.753192
PNOC.15434.5.3	PNOC	PNOC	Prepronociceptin	0.410587	0.587098	0.694027		0.203125	0.734128
ANGPTL8.7183.102.3	ANGPTL8	TD26	Angiopoietin-like protein 8	-0.957022	-0.179783	0.691782		0.0742188	0.625392
EIF4G3.13991.47.3	EIF4G3	IF4G3	Eukaryotic translation initiation factor 4 gamma 3	-0.448777	-0.0851826	0.691686		0.359375	0.817007
MRPL28.21123.1.3	MRPL28	RM28	39S ribosomal protein L28, mitochondrial	0.371583	1.06316	0.691574		0.359375	0.817007
FAM89B.24638.3.3	FAM89B	LRA25	Leucine repeat adapter protein 25	-0.034301	0.421317	0.691445		0.425781	0.851788
ITGB7.11205.10.3	ITGB7	Integrin beta-7	Integrin beta-7	0.342191	1.43142	0.691394		0.164062	0.704993
MARK3.9747.48.3	MARK3	MARK3	MAP/microtubule affinity-regulating kinase 3	0.430395	0.0418061	0.690837		0.910156	0.985046
AKAP7.18399.1.3	AKAP7	AKA7A	A-kinase anchor protein 7 isoforms alpha and beta	-0.44867	0.0291991	0.69058		0.0976562	0.658308
MAGEA3.12576.21.3	MAGEA3	MAGE-3	Melanoma-associated antigen 3	0.229129	0.859155	0.690079		0.0546875	0.588163
SRP19.18257.64.3	SRP19	SRP19	Signal recognition particle 19 kDa protein	-0.530616	-0.442642	0.68995		1	1
FAM189A2.5719.66.3	FAM189A2	CI061	Protein FAM189A2	-0.752646	0.314365	0.689559		0.164062	0.704993
ADH1A.17396.23.3	ADH1A	ADH1A	Alcohol dehydrogenase 1A	-1.03579	-0.597016	0.689551		0.425781	0.851788
GLP1R.20581.42.3	GLP1R	GLP1R:ECD	Glucagon-like peptide 1 receptor:Extracellular domain	-1.13402	-0.571909	0.687381		0.203125	0.734128
ITGAV_ITGB6.20189.4.3	ITGAV_ITGB6	Integrin aVb6	Integrin alpha V beta 6	-0.312493	0.224872	0.685639		0.496094	0.870846
USP46_WDR48.21748.36.3	USP46_WDR48	UBP46/WDR48 Complex	UBP46/WDR48 Complex	-1.07124	-0.446022	0.685599		0.0976562	0.658308
ISL1.11549.6.3	ISL1	ISL1	Insulin gene enhancer protein ISL-1	-0.608872	0.00139474	0.685357		0.00390625	0.47568
FCGBP.25910.1.3	FCGBP	FCGBP	IgGFc-binding protein	-0.624057	-0.0979143	0.684588		0.652344	0.924399
HMX2.22469.103.3	HMX2	HMX2	Homeobox protein HMX2	-0.0263016	0.529441	0.684383		0.425781	0.851788
RNF128.6510.56.3	RNF128	RN128:region 1	E3 ubiquitin-protein ligase RNF128:region 1	-0.0990396	0.913114	0.683856		0.203125	0.734128
MUSTN1.21545.51.3	MUSTN1	MSTN1	Musculoskeletal embryonic nuclear protein 1	1.09959	1.35214	0.682802		0.570312	0.895003
ATF5.22365.52.3	ATF5	ATF5	Cyclic AMP-dependent transcription factor ATF-5	0.00832228	0.400896	0.682763		0.128906	0.684899
CDH1.14759.149.3	CDH1	Cadherin E	Cadherin-1	-0.63696	-0.415605	0.682732		0.0195312	0.536222
DYRK3.4359.87.1	DYRK3	DYRK3	Dual specificity tyrosine-phosphorylation-regulated kinase 3	-0.718578	-0.615709	0.682489		0.25	0.753192
NME8.24273.43.3	NME8	TXND3	Thioredoxin domain-containing protein 3	0.0541852	1.15414	0.682151		0.496094	0.870846
SNAP25.13105.7.3	SNAP25	SNP25	Synaptosomal-associated protein 25	0.260467	0.838633	0.680482		0.820312	0.966504
TNFRSF6B.5070.76.3	TNFRSF6B	DcR3	Tumor necrosis factor receptor superfamily member 6B	0.521498	0.682042	0.680373		0.0976562	0.658308
BROX.24323.43.3	BROX	BROX	BRO1 domain-containing protein BROX	-0.22329	0.66236	0.680077		0.0117188	0.514399
PCK1.18182.24.3	PCK1	PCKGC	Phosphoenolpyruvate carboxykinase, cytosolic [GTP]	-0.669182	-0.0114894	0.680057		0.496094	0.870846
PARK7.19545.145.3	PARK7	Oxidized PARK7	Oxidized Protein deglycase DJ-1	-0.786785	-0.29468	0.679496		0.203125	0.734128
NFKBID.19123.6.3	NFKBID	IKBD	NF-kappa-B inhibitor delta	0.414299	0.993769	0.679377		0.820312	0.966504
RGS13.22548.18.3	RGS13	RGS13	Regulator of G-protein signaling 13	-0.628069	-0.190602	0.679143		0.25	0.753192
NA.10522.167.3	NA	Fc_MOUSE	Fc_MOUSE	-0.847722	0.0456476	0.678522		0.0976562	0.658308
TSPEAR.10546.2.3	TSPEAR	TSEAR	Thrombospondin-type laminin G domain and EAR repeat-containing protein	-0.074405	0.33908	0.676932		0.203125	0.734128
PTPMT1.21167.33.3	PTPMT1	PTPM1	Phosphatidylglycerophosphatase and protein-tyrosine phosphatase 1	0.175203	0.969466	0.676277		0.0195312	0.536222
RAB27B.13596.3.3	RAB27B	RB27B	Ras-related protein Rab-27B	-0.219464	0.356475	0.676024		0.0976562	0.658308
NA.10495.10.3	NA	Fc_MOUSE	Fc_MOUSE	-0.390626	-0.55408	0.67387		0.734375	0.943268
RP2.23391.20.3	RP2	XRP2	Protein XRP2	-0.592654	-0.16649	0.673463		0.734375	0.943268
EDF1.12415.122.3	EDF1	EDF1	Endothelial differentiation-related factor 1	-1.03986	-0.168066	0.673276		0.0273438	0.536222
SAYSD1.6594.64.3	SAYSD1	SMDC1	SAYSvFN domain-containing protein 1	-0.452262	0.0554124	0.673229		0.164062	0.704993
KIF3C.24407.31.3	KIF3C	KIF3C	Kinesin-like protein KIF3C	-0.690501	-0.259424	0.672509		0.203125	0.734128
PDK1.5227.60.3	PDK1	PDK1	[Pyruvate dehydrogenase (acetyl-transferring)] kinase isozyme 1, mitochondrial	-0.799734	-0.120661	0.672498		0.164062	0.704993
ARMC5.9945.8.3	ARMC5	ARMC5:ARM 2	Armadillo repeat-containing protein 5:Armadillo Repeat Domain 2	-0.768952	-0.49794	0.672494		0.425781	0.851788
CASP8.18158.45.3	CASP8	Caspase-8	Caspase-8	-1.14991	-0.292177	0.671436		0.0742188	0.625392
IL36RN.18375.28.3	IL36RN	IL-1F5	Interleukin-36 receptor antagonist protein	-0.837354	-0.166928	0.670426		0.128906	0.684899
AACS.21515.61.3	AACS	AACS	Acetoacetyl-CoA synthetase	0.498991	0.71	0.670049		0.425781	0.851788
CAMK2N2.21281.13.3	CAMK2N2	CK2N2	Calcium/calmodulin-dependent protein kinase II inhibitor 2	0.208515	0.921584	0.669527		0.128906	0.684899
TNFSF13B.3059.50.2	TNFSF13B	BAFF	Tumor necrosis factor ligand superfamily member 13B	0.746331	1.58825	0.669102		0.0208626	0.536222
Adamts1.10379.19.3	Adamts1	ATS1_MOUSE	A disintegrin and metalloproteinase with thrombospondin motifs 1_MOUSE	0.125473	0.763927	0.668603		0.0195312	0.536222
STAT5A.20225.119.3	STAT5A	STA5A	Signal transducer and activator of transcription 5A	-0.928034	-0.537527	0.668357		0.25	0.753192
MAP2K6.17175.5.3	MAP2K6	MP2K6	Dual specificity mitogen-activated protein kinase kinase 6	-0.657963	-0.295268	0.668329		0.0195312	0.536222
STIM1.9271.101.3	STIM1	STIM1:ECD	Stromal interaction molecule 1:Extracellular domain	-0.331535	0.0527738	0.667817		0.496094	0.870846
DIRAS3.12406.119.3	DIRAS3	ARHI	GTP-binding protein Di-Ras3	0.294903	0.460542	0.66702		0.820312	0.966504
BCL2L10.7249.37.3	BCL2L10	B2L10	Bcl-2-like protein 10	-0.765006	-0.57182	0.666275		0.734375	0.943268
EMC2.20435.41.3	EMC2	EMC2	ER membrane protein complex subunit 2	-0.61248	-0.201162	0.666239		0.128906	0.684899
SAG.25461.3.3	SAG	ARRS	S-arrestin	-1.29274	-0.434805	0.666053		0.0195312	0.536222
BARD1.13977.28.3	BARD1	BARD1	BRCA1-associated RING domain protein 1	-0.35675	-0.0591985	0.665579		0.570312	0.895003
COL3A1.18880.81.3	COL3A1	Collagen Type III	Collagen Type III	-0.495418	-0.264358	0.665076		0.164062	0.704993
BCAP31.24485.32.3	BCAP31	BAP31	B-cell receptor-associated protein 31	-0.929168	-0.119839	0.665025		0.128906	0.684899
ITGA5.6932.42.3	ITGA5	ITA5	Integrin alpha-5	-0.382183	-0.308485	0.664971		0.0546875	0.588163
PACSIN3.14674.63.3	PACSIN3	PACN3	Protein kinase C and casein kinase substrate in neurons protein 3	-0.61782	-0.452813	0.664901		0.164062	0.704993
PGAM4.19799.2.3	PGAM4	PGAM4	Probable phosphoglycerate mutase 4	-0.75382	-0.303242	0.664679		0.164062	0.704993
KCTD13.22080.22.3	KCTD13	BACD1	BTB/POZ domain-containing adapter for CUL3-mediated RhoA degradation protein 1	-0.503829	-0.41339	0.664502		0.203125	0.734128
HNRNPC.11429.80.3	HNRNPC	hnRNP C1/C2	Heterogeneous nuclear ribonucleoproteins C1/C2	-0.691821	-0.2153	0.664264		0.0117188	0.514399
SRPK1.22432.83.3	SRPK1	SRPK1	Serine/threonine-protein kinase SRPK1	-1.22949	-0.255141	0.66405		0.0273438	0.536222
APOB.2797.56.2	APOB	Apo B	Apolipoprotein B	-0.242745	0.398714	0.663863		0.359375	0.817007
OGG1.20103.176.3	OGG1	N-glycosylase/DNA lyase	N-glycosylase/DNA lyase	-0.725341	-0.47203	0.66304		0.820312	0.966504
APOC1.15364.101.3	APOC1	Apo C-I	Apolipoprotein C-I	-0.337391	-0.028712	0.662724		0.910156	0.985046
ADA.19751.21.3	ADA	ADA	Adenosine deaminase	-0.489659	-0.104637	0.662028		0.300781	0.78199
LRP1.8601.167.3	LRP1	sLRP1:CD	Low-density lipoprotein receptor-related protein 1, soluble:Cytoplasmic domain	-0.844409	-1.01299	0.661491		0.570312	0.895003
ASNS.23694.3.3	ASNS	ASNS	Asparagine synthetase	-0.901368	-0.0465073	0.661398		0.164062	0.704993
NA.8793.13.3	NA	Fc_MOUSE	Fc_MOUSE	-1.67133	0.00517812	0.661168		0.0742188	0.625392
BIK.23153.14.3	BIK	BIK	BIK	-1.09496	-0.410454	0.660944		0.25	0.753192
SCARA3.11292.13.3	SCARA3	SCAR3:region 2	Scavenger receptor class A member 3:region 2	-0.635139	0.36667	0.660723		0.128906	0.684899
CYB5D2.10924.258.3	CYB5D2	NEUFC	Neuferricin	0.0745615	0.83746	0.660545		0.0423153	0.588163
KLHL3.25039.10.3	KLHL3	KLHL3	Kelch-like protein 3	0.256325	0.306017	0.659576		0.359375	0.817007
TADA2A.22795.17.3	TADA2A	TAD2A	Transcriptional adapter 2-alpha	-0.308983	0.49795	0.658974		0.0078125	0.508486
NA.9439.454.3	NA	Fc_MOUSE	Fc_MOUSE	-0.281278	0.346566	0.658701		0.203125	0.734128
INHBB.16746.12.3	INHBB	Activin B	Activin B	-1.08857	-0.442361	0.658242		0.570312	0.895003
SAT1.9859.180.3	SAT1	SSAT-1	Diamine acetyltransferase 1	-0.541071	0.116962	0.658033		0.359375	0.817007
SIRT1.19823.75.3	SIRT1	SIR1	NAD-dependent protein deacetylase sirtuin-1	-0.472739	0.00253271	0.657412		0.164062	0.704993
DEFB136.9332.6.3	DEFB136	DB136	Beta-defensin 136	-0.260423	0.717629	0.656958		0.359375	0.817007
USP25.9215.117.3	USP25	UBP25	Ubiquitin carboxyl-terminal hydrolase 25	-0.672014	-0.501788	0.656667		0.0742188	0.625392
NEUROG3.25938.13.3	NEUROG3	NGN3	Neurogenin-3	0.0199293	0.795547	0.655998		0.203125	0.734128
KLHL7.12625.138.3	KLHL7	KLHL7	Kelch-like protein 7	-0.477211	-0.116411	0.65588		0.570312	0.895003
LDB1.25926.29.3	LDB1	LDB1	LIM domain-binding protein 1	-0.956225	-0.229761	0.655488		0.00390625	0.47568
C1orf50.23261.27.3	C1orf50	CA050	Uncharacterized protein C1orf50	-0.546099	0.109333	0.655432		0.203125	0.734128
ZNF415.12811.55.3	ZNF415	ZN415	Zinc finger protein 415	-1.21385	-0.122921	0.654059		0.203125	0.734128
SQSTM1.15448.47.3	SQSTM1	SQSTM	Sequestosome-1	-0.851856	-0.198612	0.653244		0.652344	0.924399
ANXA10.13605.16.3	ANXA10	ANX10	Annexin A10	0.00676798	0.580557	0.653209		0.425781	0.851788
TFIP11.9043.7.3	TFIP11	TFP11	Tuftelin-interacting protein 11	-0.695382	-0.35609	0.651904		0.734375	0.943268
NA.10467.58.3	NA	Fc_MOUSE	Fc_MOUSE	-0.890893	-0.433006	0.650545		0.0273438	0.536222
C1S.8840.61.3	C1S	C1s	Complement C1s subcomponent	1.00101	1.56442	0.65031		0.425781	0.851788
PCYT1A.23349.5.3	PCYT1A	PCY1A	Choline-phosphate cytidylyltransferase A	-0.323275	0.32665	0.649925		0.0078125	0.508486
PSG5.9314.9.3	PSG5	PSG5	Pregnancy-specific beta-1-glycoprotein 5	-0.475489	0.110165	0.649498		0.0976562	0.658308
TMA16.22811.5.3	TMA16	TMA16	Translation machinery-associated protein 16	-0.810918	0.20401	0.648984		0.203125	0.734128
PDE4D.5255.22.3	PDE4D	PDE4D	cAMP-specific 3',5'-cyclic phosphodiesterase 4D	-0.816972	-0.346421	0.648749		0.0390625	0.560688
PSMA3.18926.7.3	PSMA3	PSA3	Proteasome subunit alpha type-3	-1.52532	-0.63557	0.648629		0.0742188	0.625392
VEGFA.19437.61.3	VEGFA	L-VEGF165	Isoform L-VEGF165	-0.731253	-0.61983	0.648027		0.0742188	0.625392
FLT3LG.3053.49.2	FLT3LG	Flt3 ligand	Fms-related tyrosine kinase 3 ligand	-0.638593	0.00899798	0.647591		0.25	0.753192
TOMM20L.10817.26.3	TOMM20L	TO20L	TOMM20-like protein 1	-0.677105	0.291009	0.647374		0.820312	0.966504
PANK1.25277.51.3	PANK1	PANK1	Pantothenate kinase 1	-0.880028	-0.385421	0.646729		0.300781	0.78199
SRSF7.12987.12.3	SRSF7	SRSF7	Serine/arginine-rich splicing factor 7	-0.58938	-0.556697	0.646509		0.0546875	0.588163
FCER1A.9254.18.3	FCER1A	FCERA	High affinity immunoglobulin epsilon receptor subunit alpha	-0.960291	-0.240996	0.645884		0.0976562	0.658308
RNF24.9583.17.3	RNF24	RNF24	RING finger protein 24	-0.352912	-0.283462	0.645299		0.570312	0.895003
STX1B.6966.144.3	STX1B	STX1B	Syntaxin-1B	-0.537119	0.394117	0.644138		0.128906	0.684899
NSMCE2.22517.106.3	NSMCE2	NSE2	E3 SUMO-protein ligase NSE2	-0.0227366	0.248529	0.643412		0.0546875	0.588163
SCCPDH.25436.44.3	SCCPDH	SCPDL	Saccharopine dehydrogenase-like oxidoreductase	-1.06315	-0.364956	0.643086		0.0976562	0.658308
NA.10452.24.3	NA	Fc_MOUSE	Fc_MOUSE	0.00811911	0.046129	0.642587		0.570312	0.895003
OTUD3.21915.2.3	OTUD3	OTUD3	OTU domain-containing protein 3	-0.367268	-0.167409	0.642485		0.128906	0.684899
GSTT2.24223.5.3	GSTT2	GST2	Glutathione S-transferase theta-2	-0.745706	0.00394853	0.642211		0.0976562	0.658308
MAD2L2.23404.16.3	MAD2L2	MD2L2	Mitotic spindle assembly checkpoint protein MAD2B	-1.20987	-0.154537	0.641784		0.128906	0.684899
CCNE1.19767.20.3	CCNE1	Cyclin E	G1/S-specific cyclin-E1	-1.06852	-0.651416	0.641481		0.25	0.753192
TIMP1.2211.9.11	TIMP1	TIMP-1	Metalloproteinase inhibitor 1	1.22479	1.53905	0.641163		0.128906	0.684899
DEFB112.5689.1.3	DEFB112	DB112	Beta-defensin 112	-0.236763	0.0034197	0.640855		0.496094	0.870846
PDYN.19638.9.3	PDYN	Dynorphin A (1-17)	Dynorphin A (1-17)	-0.0703537	0.352229	0.640794		0.0742188	0.625392
DEFB119.8315.5.3	DEFB119	DB119	Beta-defensin 119	-0.41322	0.196857	0.640788		0.0390625	0.560688
PSG11.7846.44.3	PSG11	PSG11	Pregnancy-specific beta-1-glycoprotein 11	-0.486829	-0.0159437	0.640681		0.300781	0.78199
KIR3DL2.5096.51.3	KIR3DL2	KI3L2	Killer cell immunoglobulin-like receptor 3DL2	-0.0543597	0.751493	0.640435		0.300781	0.78199
GHRL.23581.131.3	GHRL	Obestatin	Obestatin	-0.447771	0.256698	0.640245		0.164062	0.704993
PRKAR2A.19125.26.3	PRKAR2A	KAP2	cAMP-dependent protein kinase type II-alpha regulatory subunit	0.432016	0.764023	0.64005		0.359375	0.817007
UBE2L3_UBB.21931.16.3	UBE2L3_UBB	UB2L3/ PolyUbiquitin K48	UB2L3/PolyUbiquitin K48	-0.440096	-0.044607	0.639792		0.0195312	0.536222
MICALL2.12891.1.3	MICALL2	MILK2	MICAL-like protein 2	-0.741183	-0.105256	0.639486		0.0742188	0.625392
GAL3ST1.8696.15.3	GAL3ST1	G3ST1	Galactosylceramide sulfotransferase	-0.743481	-0.306272	0.639095		0.203125	0.734128
PRMT2.25454.38.3	PRMT2	ANM2	Protein arginine N-methyltransferase 2	-1.0199	-0.279631	0.639031		0.25	0.753192
LCTL.10890.135.3	LCTL	LCTL	Lactase-like protein	-0.403676	0.113765	0.638932		0.0273438	0.536222
STC2.6231.46.3	STC2	STC2	Stanniocalcin-2	0.617368	0.0578923	0.638445		0.910156	0.985046
ITLN1.18830.1.3	ITLN1	Omentin	Intelectin-1	-0.242427	-0.396375	0.63749		0.0800579	0.658308
SEMA4B.9805.51.3	SEMA4B	SEM4B	Semaphorin-4B	0.255437	1.09993	0.637049		0.203125	0.734128
NCR3LG1.7854.38.3	NCR3LG1	NR3L1	Natural cytotoxicity triggering receptor 3 ligand 1	-0.172562	0.464203	0.636765		0.359375	0.817007
NA.10723.41.3	NA	Fc_MOUSE	Fc_MOUSE	-0.724433	0.265948	0.63661		0.0390625	0.560688
ZWILCH.18302.204.3	ZWILCH	ZWILC	Protein zwilch homolog	-0.49969	-0.294345	0.636453		0.496094	0.870846
NRDC.25269.10.3	NRDC	NRDC	Nardilysin	-1.02638	-0.226941	0.636336		0.128906	0.684899
MZF1.14662.6.3	MZF1	MZF1	Myeloid zinc finger 1	-0.668636	0.180261	0.63573		0.359375	0.817007
PLA2G2D.16298.84.3	PLA2G2D	sPLA(2)-IID	Group IID secretory phospholipase A2	-0.560651	0.141297	0.634975		0.300781	0.78199
SLC30A5.9594.30.3	SLC30A5	ZNT5	Zinc transporter 5	-0.0706965	0.699806	0.634904		0.203125	0.734128
SCP2D1.14175.78.3	SCP2D1	SCP2D	SCP2 sterol-binding domain-containing protein 1	-0.665466	-0.301694	0.63458		0.0976562	0.658308
EIF1AX.9850.38.3	EIF1AX	IF1AX	Eukaryotic translation initiation factor 1A, X-chromosomal	-0.0519543	0.415098	0.634257		0.0546875	0.588163
TAT.22078.4.3	TAT	ATTY	Tyrosine aminotransferase	-0.173552	0.928612	0.633144		0.0390625	0.560688
PDE4A.18918.86.3	PDE4A	PDE4A	cAMP-specific 3',5'-cyclic phosphodiesterase 4A	0.00446192	0.255839	0.632982		0.128906	0.684899
NA.10416.79.3	NA	Fc_MOUSE	Fc_MOUSE	-0.994123	-0.111651	0.63246		0.0742188	0.625392
DRGX.8034.6.3	DRGX	DRGX	Dorsal root ganglia homeobox protein	0.119019	0.23468	0.631966		1	1
LRRFIP2.25479.8.4	LRRFIP2	LRRF2	Leucine-rich repeat flightless-interacting protein 2	1.13691	1.03653	0.631556		0.910156	0.985046
FAM102B.22137.3.3	FAM102B	F102B	Protein FAM102B	-1.03665	-0.202754	0.631275		0.0976562	0.658308
ADAM28.21681.10.3	ADAM28	ADAM 28	ADAM 28	-0.131337	0.567934	0.631009		0.0546875	0.588163
TGM4.18933.4.3	TGM4	TGM4	Protein-glutamine gamma-glutamyltransferase 4	-0.197421	0.21081	0.630915		0.425781	0.851788
HPX.14073.31.3	HPX	Hemopexin	Hemopexin	-1.55092	-0.941276	0.630736		0.910156	0.985046
HS3ST5.10731.10.3	HS3ST5	HS3S5	Heparan sulfate glucosamine 3-O-sulfotransferase 5	-0.929907	-0.2406	0.630655		0.0546875	0.588163
MOB4.19332.1.3	MOB4	MOBL3	MOB-like protein phocein	-0.0375994	0.59264	0.63024		0.0976562	0.658308
ECE1.3611.70.4	ECE1	Endothelin-converting enzyme 1:ECD	Endothelin-converting enzyme 1:Extracellular domain	-0.68404	-0.0545403	0.6295		0.00390625	0.47568
NA.10724.45.3	NA	Fc_MOUSE	Fc_MOUSE	-0.456595	1.02413	0.629442		0.359375	0.817007
PLCXD3.21180.16.3	PLCXD3	PLCX3	PI-PLC X domain-containing protein 3	-0.0056178	0.872068	0.628816		0.0273438	0.536222
COX4I2.7850.1.3	COX4I2	COX42	Cytochrome c oxidase subunit 4 isoform 2, mitochondrial	-0.512872	-0.370724	0.628762		0.0546875	0.588163
CD27.5412.53.3	CD27	CD27	CD27 antigen	0.598241	0.540198	0.628578		0.25	0.753192
BET1L.10959.125.3	BET1L	BET1L	BET1-like protein	-0.810907	-0.673253	0.628048		0.203125	0.734128
ETV4.22134.1.3	ETV4	ETV4	ETS translocation variant 4	-0.277141	0.781066	0.627966		0.734375	0.943268
NDC80.12730.3.3	NDC80	KNTC2	Kinetochore protein NDC80 homolog	0.333789	0.909098	0.627621		0.164062	0.704993
KCNN1.13539.131.3	KCNN1	KCNN1	Small conductance calcium-activated potassium channel protein 1	-0.267797	0.171531	0.627521		0.164062	0.704993
ANKRD54.18404.22.3	ANKRD54	ANR54	Ankyrin repeat domain-containing protein 54	-0.348698	0.0450285	0.627421		0.164062	0.704993
RPN2.21828.6.3	RPN2	RPN2	Ribophorin II	-0.629141	-0.131856	0.626903		0.0546875	0.588163
DESI1.21204.70.3	DESI1	DESI1	Desumoylating isopeptidase 1	-0.581959	-0.110864	0.626289		0.203125	0.734128
OOSP2.7106.37.3	OOSP2	PLACL	Oocyte-secreted protein 2	-0.52241	0.169943	0.625552		0.300781	0.78199
NCR3.3003.29.2	NCR3	NKp30	Natural cytotoxicity triggering receptor 3	0.222796	0.201392	0.625443		0.910156	0.985046
HSCB.19316.2.3	HSCB	HSC20	Iron-sulfur cluster co-chaperone protein HscB, mitochondrial	-0.648778	0.123299	0.625		0.164062	0.704993
SNF8.21834.8.3	SNF8	SNF8	Vacuolar-sorting protein SNF8	-0.787064	-0.523953	0.624948		0.0546875	0.588163
ZNF75D.11596.47.3	ZNF75D	ZN75D	Zinc finger protein 75D	-0.899895	-1.30746	0.624352		0.652344	0.924399
CUZD1.7943.16.3	CUZD1	CUZD1	CUB and zona pellucida-like domain-containing protein 1	0.445216	0.463266	0.623454		0.359375	0.817007
ST6GALNAC1.7867.154.3	ST6GALNAC1	SIA7A	Alpha-N-acetylgalactosaminide alpha-2,6-sialyltransferase 1	-0.440993	-0.38462	0.623186		0.496094	0.870846
CA6.13747.9.3	CA6	Carbonic anhydrase 6	Carbonic anhydrase 6	-0.519734	-0.208657	0.623162		0.359375	0.817007
HOXD4.22476.115.3	HOXD4	HXD4	Homeobox protein Hox-D4	-1.2929	-0.278136	0.622066		0.570312	0.895003
SPR.9287.6.3	SPR	SPRE	Sepiapterin reductase	-0.674872	-0.148778	0.621815		0.652344	0.924399
MACROD1.13653.335.3	MACROD1	MACD1	O-acetyl-ADP-ribose deacetylase MACROD1	-1.28957	-0.725577	0.621364		0.0976562	0.658308
KYNU.4559.64.2	KYNU	KYNU	Kynureninase	0.258146	0.421691	0.621292		0.128906	0.684899
USP12_WDR48.21751.6.3	USP12_WDR48	USP12/WDR48 Complex	USP12/WDR48 Complex	-0.81897	-0.395456	0.621117		0.496094	0.870846
RNGTT.12847.27.3	RNGTT	MCE1	mRNA-capping enzyme	-0.56238	0.558128	0.620591		0.0546875	0.588163
TAF10.18270.10.3	TAF10	TAF10	Transcription initiation factor TFIID subunit 10	-0.989074	-0.456785	0.620167		0.164062	0.704993
FGFR3.3809.1.2	FGFR3	FGFR-3:CD	Fibroblast growth factor receptor 3:Cytoplasmic domain	-0.94793	-0.218933	0.620032		0.203125	0.734128
RFXAP.12726.3.3	RFXAP	RFXAP	Regulatory factor X-associated protein	-0.107998	0.246162	0.619988		0.359375	0.817007
DCBLD1.9402.18.3	DCBLD1	DCBD1	Discoidin, CUB and LCCL domain-containing protein 1	-1.26311	-0.980838	0.619601		0.0546875	0.588163
LIN7B.15612.5.3	LIN7B	LIN7B	Protein lin-7 homolog B	0.661469	1.07767	0.619409		0.203125	0.734128
HSD17B4.23643.22.3	HSD17B4	DHB4	Peroxisomal multifunctional enzyme type 2	-0.890754	-0.086034	0.619249		0.203125	0.734128
NR2C2AP.23594.2.3	NR2C2AP	NR2CA	Nuclear receptor 2C2-associated protein	-0.820374	0.101383	0.619229		0.0976562	0.658308
TRAF1.17747.45.3	TRAF1	TRAF1	TNF receptor-associated factor 1	-0.820433	-0.0901595	0.61912		0.300781	0.78199
HLA-E.25918.60.3	HLA-E	HLAE	HLA class I histocompatibility antigen, alpha chain E	-0.0047727	0.589156	0.619002		0.128906	0.684899
CREBZF.21134.9.3	CREBZF	ZHANG	CREB/ATF bZIP transcription factor	-0.561778	-0.0540196	0.61872		0.0390625	0.560688
IQCF1.7991.54.3	IQCF1	IQCF1	IQ domain-containing protein F1	0.518413	0.0291956	0.618416		0.734375	0.943268
PDHB.22526.81.3	PDHB	PDHB	Pyruvate dehydrogenase E1 component beta subunit	-0.00816046	0.369038	0.618147		0.570312	0.895003
RAB4A.16883.57.3	RAB4A	RAB4A	Ras-related protein Rab-4A	-0.384386	-0.141289	0.61805		0.300781	0.78199
PTPN4.14254.27.3	PTPN4	PTN4	Tyrosine-protein phosphatase non-receptor type 4	0.00712315	0.539736	0.617445		0.359375	0.817007
SNX17.12845.18.3	SNX17	SNX17	Sorting nexin-17	-0.966465	-0.34953	0.616935		0.25	0.753192
GLRX.18386.36.3	GLRX	GLRX1	Glutaredoxin-1	-0.191818	0.23313	0.616682		0.570312	0.895003
MAD1L1.13618.15.3	MAD1L1	MD1L1	Mitotic spindle assembly checkpoint protein MAD1	-0.907256	-0.437811	0.616545		0.164062	0.704993
NFKBIB.17387.27.3	NFKBIB	IKB-beta	NF-kappa-B inhibitor beta	-0.176615	0.0608799	0.616328		0.300781	0.78199
HIRIP3.24921.73.3	HIRIP3	HIRP3	HIRA-interacting protein 3	0.130251	-0.814115	0.616084		0.833635	0.978384
RNF128.8633.18.3	RNF128	RN128:region 2	E3 ubiquitin-protein ligase RNF128:region 2	-0.0403874	0.575026	0.615414		0.0976562	0.658308
ADCYAP1R1.22566.53.3	ADCYAP1R1	PACR	Pituitary adenylate cyclase-activating polypeptide type I receptor	-0.886197	-0.280356	0.61505		0.300781	0.78199
CD8A_CD8B.21692.12.3	CD8A_CD8B	CD8A/CD8B Complex	CD8A/CD8B Complex	0.0833326	0.94327	0.614904		0.0976562	0.658308
TNFAIP1.23152.49.3	TNFAIP1	BACD2	BTB/POZ domain-containing adapter for CUL3-mediated RhoA degradation protein 2	0.32315	0.188022	0.614241		0.496094	0.870846
LCP1.17231.1.3	LCP1	L-plastin	Plastin-2	-0.0924728	0.211413	0.613722		0.164062	0.704993
BAGE3.6442.6.3	BAGE3	BAGE3	B melanoma antigen 3	0.131818	0.783426	0.612906		0.203125	0.734128
AGAP3.13960.15.3	AGAP3	AGAP3	Arf-GAP with GTPase, ANK repeat and PH domain-containing protein 3	-0.321935	-0.11079	0.612651		0.0976562	0.658308
TSC2.21403.39.3	TSC2	TSC2	Tuberin	-0.573877	-0.629693	0.612429		0.0742188	0.625392
TYMS.5035.7.1	TYMS	TS	Thymidylate synthase	0.0732331	0.741986	0.612421		0.203125	0.734128
TGM3.4471.50.2	TGM3	TGM3	Protein-glutamine gamma-glutamyltransferase E	-0.563026	-0.289372	0.611863		0.164062	0.704993
IL31RA.8273.84.3	IL31RA	IL31R	Interleukin-31 receptor subunit alpha	0.0837532	0.0560408	0.611826		0.570312	0.895003
IQCD.22481.15.3	IQCD	IQCD	IQ domain-containing protein D	-0.780889	0.0870326	0.611793		0.0195312	0.536222
CPT1B.11709.29.3	CPT1B	CPT1B	Carnitine O-palmitoyltransferase 1, muscle isoform	-0.684711	0.516525	0.611743		0.0390625	0.560688
DUSP16.14631.22.3	DUSP16	DUS16	Dual specificity protein phosphatase 16	-0.549203	-0.567939	0.611587		0.0742188	0.625392
ACRV1.10507.166.3	ACRV1	sperm protein 10	Acrosomal protein SP-10	0.489229	0.973266	0.611413		0.359375	0.817007
NEURL1.13604.27.3	NEURL1	NEUL1	E3 ubiquitin-protein ligase NEURL1	0.167678	0.0571474	0.611371		1	1
SIGLEC15.10847.1.3	SIGLEC15	SIG15	Sialic acid-binding Ig-like lectin 15	-1.18549	-0.371129	0.611369		0.0976562	0.658308
TEC.16079.2.3	TEC	TEC	Tyrosine-protein kinase Tec	-0.148797	0.192719	0.610232		0.570312	0.895003
WNT16.21943.170.3	WNT16	WNT16	Protein Wnt-16	-0.0262249	0.379545	0.610133		0.25	0.753192
CALCR.20542.47.3	CALCR	CALCR	Calcitonin receptor	-0.0183469	0.215602	0.609714		0.359375	0.817007
PPP3R2.18866.8.3	PPP3R2	CANB2	Calcineurin subunit B type 2	-0.761176	-0.418963	0.609678		0.0546875	0.588163
HSPA6.13672.3.3	HSPA6	HSP76	Heat shock 70 kDa protein 6	-0.559418	-0.261256	0.6095		0.300781	0.78199
PGRMC2.10631.9.3	PGRMC2	PGRC2	Membrane-associated progesterone receptor component 2	-0.776865	-0.119261	0.608994		0.359375	0.817007
NISCH.12738.43.3	NISCH	NISCH	Nischarin	-0.14795	0.456799	0.608736		0.164062	0.704993
DEFB135.6411.58.3	DEFB135	DB135	Beta-defensin 135	-0.208214	1.01385	0.608666		0.128906	0.684899
BAG5.12743.18.3	BAG5	BAG5	BAG family molecular chaperone regulator 5	-0.13052	0.553436	0.608611		0.25	0.753192
RAB11FIP3.25500.6.3	RAB11FIP3	RFIP3	Rab11 family-interacting protein 3	-0.0343653	0.477951	0.607963		0.00390625	0.47568
MESD.5594.87.3	MESD	MESD2	LDLR chaperone MESD	-0.179126	-0.0380014	0.607343		0.300781	0.78199
KAAG1.19492.5.3	KAAG1	KAAG1	Kidney-associated antigen 1	-1.1248	-0.455261	0.607134		0.128906	0.684899
SNAI2.10014.31.3	SNAI2	SLUG	Zinc finger protein SNAI2	0.0053961	0.263774	0.60711		0.652344	0.924399
ARHGAP45.13544.9.3	ARHGAP45	HMHA1	Rho GTPase-activating protein 45	-0.362698	0.017283	0.606918		0.425781	0.851788
PDZK1.16852.10.3	PDZK1	NHRF3	Na(+)/H(+) exchange regulatory cofactor NHE-RF3	-0.740576	0.112027	0.606753		0.0742188	0.625392
AP1G2.12714.38.3	AP1G2	AP1G2	AP-1 complex subunit gamma-like 2	-0.387462	0.333162	0.606544		0.25	0.753192
Ovos.7680.205.3	Ovos	OVOS_MOUSE	Ovostatin homolog_MOUSE	-0.467472	0.559849	0.606042		0.203125	0.734128
SUMF2.6069.71.3	SUMF2	SUMF2	Sulfatase-modifying factor 2	1.55615	1.35027	0.605993		1	1
IRF9.12439.67.3	IRF9	ISGF3	Interferon regulatory factor 9	-0.639305	0.234585	0.605846		0.25	0.753192
FCAR.4987.17.1	FCAR	FCAR	Immunoglobulin alpha Fc receptor	-0.411382	-1.26887	0.605845		0.570312	0.895003
SEPTIN6.17693.2.3	SEPTIN6	Septin-6	Septin-6	-1.07886	-0.0491958	0.605667		0.164062	0.704993
TRAPPC5.8671.378.3	TRAPPC5	TPPC5	Trafficking protein particle complex subunit 5	-0.37987	0.350463	0.605157		0.0078125	0.508486
STK17B.5249.31.3	STK17B	DRAK2	Serine/threonine-protein kinase 17B	-0.66717	-0.319762	0.605076		0.25	0.753192
TXLNA.15698.6.3	TXLNA	TXLNA	Alpha-taxilin	-0.313	-0.456528	0.604995		0.496094	0.870846
SPRED1.8318.13.3	SPRED1	SPRE1	Sprouty-related, EVH1 domain-containing protein 1	-0.491186	-0.434763	0.604979		0.496094	0.870846
THSD7A.9600.55.3	THSD7A	THS7A:TSP type-1 domain 17	Thrombospondin type-1 domain-containing protein 7A:Thrombospondin type-1 domain 17	-0.626344	-0.0214252	0.604919		0.425781	0.851788
DCT.21390.68.3	DCT	L-dopachrome tautomerase	L-dopachrome tautomerase	0.60687	1.0172	0.604407		0.300781	0.78199
TPSB2.14696.45.3	TPSB2	TPSB2	Tryptase beta-2	-0.861703	-0.151679	0.604407		0.570312	0.895003
SULT2B1.17209.27.3	SULT2B1	ST2B1	Sulfotransferase family cytosolic 2B member 1	0.280265	1.06874	0.603415		0.25	0.753192
DUSP13.6525.17.3	DUSP13	DUSP13	Dual specificity protein phosphatase 13 isoform A	-0.734706	-0.0247841	0.603113		0.0976562	0.658308
IL1RN.5353.89.2	IL1RN	IL-1Ra	Interleukin-1 receptor antagonist protein	-1.075	1.24405	0.602987		0.128906	0.684899
COL9A1.6631.17.3	COL9A1	CO9A1	Collagen alpha-1(IX) chain	-0.125031	0.560196	0.602602		0.164062	0.704993
RXRA.20245.13.3	RXRA	Retinoic acid receptor RXR-alpha	Retinoic acid receptor RXR-alpha	-0.524301	-0.0736189	0.602405		0.359375	0.817007
VPS4B.12668.7.3	VPS4B	VPS4B	Vacuolar protein sorting-associated protein 4B	-0.342521	-0.0567765	0.602273		0.0390625	0.560688
NA.10914.4.3	NA	Fc_MOUSE	Fc_MOUSE	-0.743641	-0.437019	0.601927		0.300781	0.78199
PRMT1.23351.59.3	PRMT1	ANM1	Protein arginine N-methyltransferase 1	-0.767155	-0.165575	0.60158		0.25	0.753192
DMRTC2.22369.12.3	DMRTC2	DMRTD	Doublesex- and mab-3-related transcription factor C2	-0.120201	0.764741	0.600179		0.300781	0.78199
KCNAB3.23370.39.3	KCNAB3	KCAB3	Voltage-gated potassium channel subunit beta-3	-0.522455	0.495441	0.600155		0.203125	0.734128
ACOT8.17400.71.3	ACOT8	ACOT8	Acyl-coenzyme A thioesterase 8	-0.724553	-0.451452	0.600121		0.203125	0.734128
ZFAND2B.23319.6.3	ZFAND2B	ZFN2B	AN1-type zinc finger protein 2B	-0.113588	0.479546	0.599837		0.128906	0.684899
PITX3.22387.26.3	PITX3	PITX3	Pituitary homeobox 3	-0.445936	-1.07666	0.59921		0.359375	0.817007
EEF1G.24111.10.3	EEF1G	EF1G	Elongation factor 1-gamma	-1.16101	-0.406224	0.599108		0.0390625	0.560688
CSTF1.24055.44.3	CSTF1	CSTF1	Cleavage stimulation factor 50 kDa subunit	-0.578004	0.0250326	0.598795		0.359375	0.817007
STX18.9037.1.3	STX18	STX18	Syntaxin-18	-0.430041	-0.19205	0.598735		0.570312	0.895003
NA.12590.67.3	NA	Fc_MOUSE	Fc_MOUSE	-0.431296	-0.302011	0.598425		0.425781	0.851788
KLK4.2833.20.1	KLK4	Kallikrein 4	Kallikrein-4	0.209154	0.899025	0.598269		0.496094	0.870846
NA.9281.50.3	NA	Fc_MOUSE	Fc_MOUSE	-0.362273	-0.685963	0.597695		0.570312	0.895003
MAP3K11.21406.25.3	MAP3K11	M3K11	Mitogen-activated protein kinase kinase kinase 11	-0.257	-1.16589	0.597064		0.425781	0.851788
PGRMC2.8681.93.3	PGRMC2	PGRC2:N-term	Membrane-associated progesterone receptor component 2:N-term, Isoform 2	-0.0144638	-0.0884633	0.596672		0.652344	0.924399
CDH6.16312.45.3	CDH6	Cadherin-6	Cadherin-6	0.636113	0.606559	0.596651		0.652344	0.924399
SNRPD2.17823.40.3	SNRPD2	SMD2	Small nuclear ribonucleoprotein Sm D2	0.221488	-0.577393	0.596335		0.425781	0.851788
CGB2.6213.10.3	CGB2	CGB2	Choriogonadotropin subunit beta variant 2	-0.586964	0.568048	0.595657		0.0273438	0.536222
UGT1A6.7891.45.3	UGT1A6	UGT 1A6	UDP-glucuronosyltransferase 1-6	-0.491678	-0.234268	0.595607		0.164062	0.704993
MRPL58.6380.23.3	MRPL58	ICT1	Peptidyl-tRNA hydrolase ICT1, mitochondrial	0.672911	0.678117	0.595536		0.164062	0.704993
SPACA5.6494.60.3	SPACA5	sperm acrosome associated 5	Sperm acrosome-associated protein 5	-0.0358482	0.559969	0.594951		0.570312	0.895003
NELFA.24222.10.3	NELFA	NELFA	Negative elongation factor A	-0.544565	0.0382825	0.594902		0.128906	0.684899
PECR.17776.15.3	PECR	PECR	Peroxisomal trans-2-enoyl-CoA reductase	-0.187303	0.0555761	0.594692		0.164062	0.704993
WDR5.17760.128.3	WDR5	WDR5	WD repeat-containing protein 5	-0.531171	-0.595523	0.594547		0.910156	0.985046
ILKAP.21523.71.3	ILKAP	ILKAP	Integrin-linked kinase-associated serine/threonine phosphatase 2C	-0.226316	-0.0222445	0.593977		0.570312	0.895003
FSTL1.13112.179.3	FSTL1	FSTL1	Follistatin-related protein 1	-0.230805	-0.72285	0.593566		0.25	0.753192
MPP2.24265.6.3	MPP2	MPP2	MAGUK p55 subfamily member 2	-0.235177	0.496778	0.592591		0.425781	0.851788
PKN1.12562.1.3	PKN1	PKN1	Serine/threonine-protein kinase N1	0.165245	0.757804	0.592559		0.0546875	0.588163
CHKB.7761.125.3	CHKB	CHKB	Choline/ethanolamine kinase	0.187719	0.795338	0.592484		0.0390625	0.560688
YEATS4.17474.106.3	YEATS4	YETS4	YEATS domain-containing protein 4	-0.638541	0.44408	0.592481		0.570312	0.895003
ASB8.22071.38.3	ASB8	ASB8	Ankyrin repeat and SOCS box protein 8	-0.765634	0.198464	0.591461		0.0273438	0.536222
ITGAV_ITGB6.20189.28.3	ITGAV_ITGB6	Integrin aVb6	Integrin alpha V beta 6	-0.746303	0.441903	0.591052		0.0390625	0.560688
NA.11230.12.3	NA	Fc_MOUSE	Fc_MOUSE	0.0496021	0.305992	0.590961		0.570312	0.895003
LCN1.11708.2.3	LCN1	LCN1	Lipocalin-1	-0.522393	-0.288376	0.590958		0.128906	0.684899
TBCC.21326.28.3	TBCC	TBCC	Tubulin-specific chaperone C	0.30961	0.516208	0.590405		0.496094	0.870846
ITPRIPL1.9221.6.3	ITPRIPL1	IPIL1	Inositol 1,4,5-trisphosphate receptor-interacting protein-like 1	-0.24278	0.545143	0.590349		0.0800579	0.658308
DEFA1.19579.5.3	DEFA1	HNP-1	Neutrophil defensin 1	-0.57044	-0.0435911	0.590068		0.128906	0.684899
MAGEA5.18192.69.3	MAGEA5	MAGE-5	Melanoma-associated antigen 5	-0.955402	-0.676664	0.589843		0.496094	0.870846
RIPK1.22549.73.3	RIPK1	RIP	RIP	-0.754723	-0.261479	0.588967		0.570312	0.895003
BMP3.16748.1.3	BMP3	BMP-3	Bone morphogenetic protein 3	-0.385575	-0.0766017	0.588839		0.300781	0.78199
TENM2.11164.7.3	TENM2	TEN2	Teneurin-2	-0.115746	0.125067	0.588536		0.0976562	0.658308
SOX6.24929.26.3	SOX6	SOX6	Transcription factor SOX-6	-0.441698	0.146646	0.588344		0.164062	0.704993
SMN1.23290.3.3	SMN1	SMN	Survival motor neuron protein	0.625042	0.0189251	0.588066		0.910156	0.985046
DUSP26.8967.6.3	DUSP26	DUS26	Dual specificity protein phosphatase 26	0.84263	1.24431	0.586613		0.652344	0.924399
KLRC1.5629.58.3	KLRC1	NKG2A	NKG2-A/NKG2-B type II integral membrane protein	-0.442138	-0.220794	0.586423		0.0273438	0.536222
C9.13722.105.3	C9	C9	Complement component C9	-0.638349	-0.209262	0.586084		0.0742188	0.625392
NCBP2.21636.63.3	NCBP2	NCBP2	Nuclear cap-binding protein subunit 2	-0.248113	-0.398592	0.585825		0.128906	0.684899
CCL15.14109.15.3	CCL15	MIP-5	C-C motif chemokine 15	0.065859	0.685153	0.585763		0.00390625	0.47568
OSBPL11.12878.60.3	OSBPL11	OSB11	Oxysterol-binding protein-related protein 11	-0.862107	-0.266232	0.585583		0.0195312	0.536222
MXI1.9035.2.3	MXI1	MXI1	MAX-interacting protein 1	-0.33928	0.132548	0.585333		0.25	0.753192
PRL.2585.2.5	PRL	PRL	Prolactin	-0.622637	0.00296992	0.585193		0.128906	0.684899
CPE.6024.68.3	CPE	CBPE	Carboxypeptidase E	-0.352543	-0.146539	0.584443		0.425781	0.851788
CYGB.11546.7.3	CYGB	CYGB	Cytoglobin	-0.211387	0.442721	0.584344		0.734375	0.943268
KHDC1L.21804.15.3	KHDC1L	KHDCL	Putative KHDC1-like protein	-0.503879	-0.456106	0.58399		0.0742188	0.625392
MLANA.21810.50.3	MLANA	MART-1	MART-1	-0.857699	-0.379127	0.583889		0.0976562	0.658308
PPM1D.11315.148.3	PPM1D	PPM1D	Protein phosphatase 1D	-0.807429	-1.08151	0.583575		0.734375	0.943268
RAB26.6997.32.3	RAB26	RAB26	Ras-related protein Rab-26	-0.715837	-0.107076	0.583387		0.0142662	0.536222
S100A14.23023.21.3	S100A14	S100A14	Protein S100-A14	-0.167999	0.407692	0.582601		0.425781	0.851788
MGAT1.10571.14.3	MGAT1	MGAT1	Alpha-1,3-mannosyl-glycoprotein 2-beta-N-acetylglucosaminyltransferase	-0.654778	0.425704	0.582352		0.128906	0.684899
MRPL10.22554.101.3	MRPL10	RM10	39S ribosomal protein L10, mitochondrial	-0.10508	0.159475	0.582345		0.425781	0.851788
PDE2A.5246.64.3	PDE2A	cGMP-stimulated PDE	cGMP-dependent 3',5'-cyclic phosphodiesterase	-0.768375	-0.406907	0.582203		0.164062	0.704993
LY6D.19784.16.3	LY6D	LY6D	Lymphocyte antigen 6D	-0.69338	-0.546513	0.58203		0.203125	0.734128
SMAD2.11353.143.3	SMAD2	SMAD2	Mothers against decapentaplegic homolog 2	-0.557941	-0.0377837	0.581542		0.0117188	0.514399
HBQ1.18198.51.3	HBQ1	HBAT	Hemoglobin subunit theta-1	-0.0541859	0.371088	0.581542		0.164062	0.704993
EXD1.23591.9.3	EXD1	EXD1	piRNA biogenesis protein EXD1	0.191821	0.160532	0.581369		0.734375	0.943268
PROM1.21276.11.3	PROM1	CD133	CD133 antigen	-0.0808049	0.0710295	0.581062		0.0546875	0.588163
MRPL34.6933.20.3	MRPL34	RM34	39S ribosomal protein L34, mitochondrial	-0.121671	0.647132	0.580832		0.203125	0.734128
C1orf185.10667.78.3	C1orf185	CA185	Uncharacterized protein C1orf185	-0.644683	0.0347024	0.580526		0.0546875	0.588163
MKX.22503.24.3	MKX	MKX	Homeobox protein Mohawk	-0.725218	0.112305	0.580207		0.164062	0.704993
NA.8286.44.3	NA	Fc_MOUSE	Fc_MOUSE	-0.381214	-0.0598524	0.58009		0.164062	0.704993
MZT2A.24928.20.3	MZT2A	MZT2A	Mitotic-spindle organizing protein 2A	-0.402718	-0.28806	0.579524		0.128906	0.684899
MEOX2.18259.15.3	MEOX2	MEOX2	Homeobox protein MOX-2	-0.96492	-0.53055	0.579356		0.164062	0.704993
GLP1R.13085.18.3	GLP1R	GLP1R:CD	Glucagon-like peptide 1 receptor:Cytoplasmic domain	-0.972814	-0.393774	0.57904		0.300781	0.78199
MEOX1.20183.48.3	MEOX1	MEOX1	Homeobox protein MOX-1	-0.121125	0.212286	0.578902		0.359375	0.817007
FCN1.3613.62.1	FCN1	FCN1	Ficolin-1	-0.686837	-0.736238	0.578362		0.0742188	0.625392
CFHR4.6471.53.3	CFHR4	FHR4	Complement factor H-related protein 4	-0.100255	-0.310115	0.577173		0.734375	0.943268
CFHR5.3666.17.4	CFHR5	complement factor H-related 5	Complement factor H-related protein 5	-0.61039	0.00229743	0.577149		0.0546875	0.588163
RABIF.18483.36.3	RABIF	MSS4	Guanine nucleotide exchange factor MSS4	-0.924232	-0.506544	0.577131		0.734375	0.943268
HDHD3.19482.11.3	HDHD3	HDHD3	Haloacid dehalogenase-like hydrolase domain-containing protein 3	-0.818669	-0.100769	0.576848		0.0546875	0.588163
MMADHC.21814.13.3	MMADHC	MMAD	Methylmalonic aciduria and homocystinuria type D protein, mitochondrial	-0.529829	-0.000494081	0.576072		0.128906	0.684899
MTCP1.19374.72.3	MTCP1	MTCP1	Protein p13 MTCP-1	-0.431436	0.300307	0.575661		0.496094	0.870846
FAM92A.24642.21.3	FAM92A	FA92A	Protein FAM92A	0.250162	1.43066	0.575532		0.0078125	0.508486
PSAPL1.8814.33.3	PSAPL1	SAPL1	Proactivator polypeptide-like 1	-1.12274	-0.0675539	0.575488		0.164062	0.704993
MB21D2.23593.14.3	MB21D2	M21D2	Protein MB21D2	-0.573477	-0.0350855	0.575408		0.425781	0.851788
LRRN1.11293.14.3	LRRN1	LRRN1:CD	Leucine-rich repeat neuronal protein 1:Cytoplasmic domain	-0.66315	-0.0546593	0.575228		0.0742188	0.625392
NA.8808.90.3	NA	Fc_MOUSE	Fc_MOUSE	-1.07853	-0.122407	0.574535		0.164062	0.704993
PDE5A.16805.5.3	PDE5A	PDE5A	cGMP-specific 3',5'-cyclic phosphodiesterase	0.212627	0.383699	0.574463		0.0273438	0.536222
RAB2A.23008.4.3	RAB2A	RAB2A	Ras-related protein Rab-2A	-0.530956	-0.155736	0.573686		0.652344	0.924399
SPINK9.8042.88.3	SPINK9	ISK9	Serine protease inhibitor Kazal-type 9	0.251714	0.539745	0.57353		0.910156	0.985046
OTX1.22386.11.3	OTX1	OTX1	Homeobox protein OTX1	-1.36773	-1.08016	0.573494		0.164062	0.704993
AGR2.4959.2.1	AGR2	AGR2	Anterior gradient protein 2 homolog	-1.25646	-0.575422	0.572755		0.0390625	0.560688
ARL5A.18414.26.3	ARL5A	ARL5A	ADP-ribosylation factor-like protein 5A	-0.896553	-0.53292	0.57251		0.0742188	0.625392
LGALS9.9197.4.3	LGALS9	LEG9	Galectin-9	0.633172	1.18104	0.57242		0.0423153	0.588163
ZHX3.10036.201.3	ZHX3	ZHX3	Zinc fingers and homeoboxes protein 3	-0.0314184	0.344688	0.572383		0.734375	0.943268
LRRTM4.8646.61.3	LRRTM4	LRRT4:CD	Leucine-rich repeat transmembrane neuronal protein 4:Isoform 2, Cytoplasmic domain	0.231088	0.024717	0.572234		0.496094	0.870846
SNTB1.9078.207.3	SNTB1	SNTB1	Beta-1-syntrophin	-0.334763	0.42914	0.572198		0.0390625	0.560688
MED20.20427.18.3	MED20	MED20	Mediator of RNA polymerase II transcription subunit 20	-1.13338	0.558298	0.571412		0.25	0.753192
PKDCC.8664.36.3	PKDCC	PKDCC	Extracellular tyrosine-protein kinase PKDCC	-0.469926	0.453613	0.570743		0.203125	0.734128
STK17B.8399.6.3	STK17B	DRAK2	Serine/threonine-protein kinase 17B	-0.171577	0.397291	0.57036		0.570312	0.895003
ST8SIA6.6930.95.3	ST8SIA6	SIA8F	Alpha-2,8-sialyltransferase 8F	0.115951	0.366167	0.570319		0.203125	0.734128
ITGB5.7755.37.3	ITGB5	ITB5	Integrin beta-5	-0.130442	0.311323	0.569235		0.164062	0.704993
YME1L1.11190.129.3	YME1L1	YMEL1	ATP-dependent zinc metalloprotease YME1L1	-0.475884	0.19967	0.568997		0.0742188	0.625392
NRL.22516.30.3	NRL	NRL	Neural retina-specific leucine zipper protein	-0.777173	-0.263277	0.568989		0.0976562	0.658308
PLS3.25960.15.3	PLS3	T-plastin	Plastin-3	-0.259422	0.750861	0.568622		0.0390625	0.560688
NEURL4.13468.5.3	NEURL4	NEUL4	Neuralized-like protein 4	-1.50122	-0.370712	0.568252		0.0976562	0.658308
DNM1L.21452.3.3	DNM1L	DNM1L	Dynamin-1-like protein	0.541303	0.592888	0.568213		0.820312	0.966504
MAT2A.19788.6.3	MAT2A	METK2	S-adenosylmethionine synthetase isoform type-2	-0.643396	-0.20089	0.566661		0.203125	0.734128
ENPP3.25251.6.3	ENPP3	ENPP3	Ectonucleotide pyrophosphatase/phosphodiesterase family member 3	-0.636268	-0.0610886	0.566502		0.570312	0.895003
EIF2A.25105.87.3	EIF2A	EIF2A	Eukaryotic translation initiation factor 2A	-0.652303	-0.581288	0.566111		0.359375	0.817007
HOGA1.10024.44.3	HOGA1	HOGA1	4-hydroxy-2-oxoglutarate aldolase, mitochondrial	-0.366312	0.36769	0.56592		0.203125	0.734128
TNFSF10.8833.20.3	TNFSF10	TRAIL	Tumor necrosis factor ligand superfamily member 10	0.203804	0.601444	0.565687		0.359375	0.817007
RAB7B.12409.90.3	RAB7B	RAB7B	Ras-related protein Rab-7b	0.960226	0.650337	0.565537		0.203125	0.734128
MMAB.17783.9.3	MMAB	MMAB	Cob(I)yrinic acid a,c-diamide adenosyltransferase, mitochondrial	-0.631788	-0.109666	0.565228		0.425781	0.851788
CD247.7241.12.3	CD247	CD3-zeta	T-cell surface glycoprotein CD3 zeta chain	0.584402	-0.00670576	0.564311		0.910156	0.985046
DPP8.25281.50.3	DPP8	DPP8	Dipeptidyl peptidase 8	-0.745785	-0.159374	0.563931		0.425781	0.851788
NEFH.9900.36.3	NEFH	NFH	Neurofilament heavy polypeptide	1.75551	1.80648	0.563526		0.25	0.753192
TNFSF11.2917.3.2	TNFSF11	sRANKL	Tumor necrosis factor ligand superfamily member 11	-0.543405	-0.574102	0.563413		0.293622	0.78199
CD44.9283.8.3	CD44	CD44	CD44 antigen	-1.01896	-0.521973	0.563093		0.425781	0.851788
UBE2H.21935.16.3	UBE2H	UBE2H	Ubiquitin-conjugating enzyme E2 H	0.560682	0.477504	0.562896		1	1
SIRPG.9241.40.3	SIRPG	SIRPG	Signal-regulatory protein gamma	-1.0708	-0.205495	0.562723		0.0078125	0.508486
IL2RA.3151.6.1	IL2RA	IL-2 sRa	Interleukin-2 receptor subunit alpha	-0.593914	-0.426411	0.5625		0.910156	0.985046
GPD1L.12420.10.3	GPD1L	GPD1L	Glycerol-3-phosphate dehydrogenase 1-like protein	-0.8151	-0.108374	0.562145		0.0976562	0.658308
TCF12.22472.4.3	TCF12	HTF4	Transcription factor 12	0.403459	0.142703	0.56203		1	1
LBP.3074.6.2	LBP	LBP	Lipopolysaccharide-binding protein	0.528665	1.62309	0.561566		0.0546875	0.588163
SMAD4.12022.12.3	SMAD4	SMAD4	Mothers against decapentaplegic homolog 4	0.153455	0.850831	0.56069		0.300781	0.78199
CCDC43.21595.8.3	CCDC43	CCD43	Coiled-coil domain-containing protein 43	-0.989007	-0.535209	0.560678		0.0142662	0.536222
CDH23.25272.17.3	CDH23	CAD23	Cadherin-23	-0.369107	0.256214	0.560051		0.0742188	0.625392
SERPINA5.3389.7.2	SERPINA5	PCI	Plasma serine protease inhibitor	0.607553	0.903125	0.559843		0.0546875	0.588163
FABP9.18194.18.3	FABP9	FABP9	Fatty acid-binding protein 9	0.105395	0.338069	0.559806		0.652344	0.924399
WARS2.22792.21.3	WARS2	SYWM	Tryptophan--tRNA ligase, mitochondrial	-0.964794	-0.491456	0.559599		0.359375	0.817007
SERPINA12.6551.94.3	SERPINA12	Vaspin	Serpin A12	-0.35352	0.0144365	0.559068		0.0390625	0.560688
VSTM1.20570.18.3	VSTM1	VSTM1	V-set and transmembrane domain-containing protein 1	-0.550595	-0.499923	0.558512		0.00390625	0.47568
GAA.9385.4.3	GAA	GAA	Lysosomal alpha-glucosidase	0.0951356	0.308431	0.558372		0.0273438	0.536222
SLC26A7.13979.3.3	SLC26A7	S26A7	Anion exchange transporter	-0.608963	-0.245437	0.55779		0.425781	0.851788
SGK3.10042.8.3	SGK3	SGK3	Serine/threonine-protein kinase Sgk3	-0.322899	0.383546	0.557523		0.0546875	0.588163
PLA2G12A.21563.3.3	PLA2G12A	sPLA(2)-XII	sPLA(2)-XII	-0.24994	0.845528	0.557449		0.25	0.753192
CUBN.12904.180.3	CUBN	cubilin	cubilin	-0.735191	0.00213072	0.556906		0.154769	0.704993
TDO2.9880.33.3	TDO2	T23O	Tryptophan 2,3-dioxygenase	-0.443994	-0.52072	0.555678		0.652344	0.924399
FEN1.12577.100.3	FEN1	FLAP endonuclease-1	Flap endonuclease 1	-0.489976	0.698012	0.555629		0.652344	0.924399
BCAR3.5262.57.3	BCAR3	BCAR3:SH2	Breast cancer anti-estrogen resistance protein 3:Src Homology domain	-1.15682	-0.476154	0.555213		0.164062	0.704993
SGK1.21144.160.3	SGK1	SGK1	Serine/threonine-protein kinase Sgk1	-0.238535	0.49045	0.554055		0.570312	0.895003
POLR2I.19809.47.3	POLR2I	RPB9	DNA-directed RNA polymerase II subunit RPB9	-1.09988	-0.408156	0.553877		0.359375	0.817007
EDDM3B.7782.34.3	EDDM3B	EP3B	Epididymal secretory protein E3-beta	-0.023587	0.889957	0.553845		0.0195312	0.536222
NELFE.21819.9.3	NELFE	NELFE	Negative elongation factor E	-0.914722	-0.544637	0.553788		0.25	0.753192
VRK1.12553.5.3	VRK1	VRK1	Serine/threonine-protein kinase VRK1	-0.470387	-0.114458	0.55341		1	1
DDX25.13984.23.3	DDX25	DDX25	ATP-dependent RNA helicase DDX25	-0.374131	0.179193	0.553324		0.425781	0.851788
PLEKHM2.25291.27.3	PLEKHM2	PKHM2	Pleckstrin homology domain-containing family M member 2	-0.551216	0.036417	0.553256		0.128906	0.684899
CYP3A4.7879.12.3	CYP3A4	Cytochrome P450 3A4	Cytochrome P450 3A4	-0.482604	0.288441	0.552863		0.0546875	0.588163
GPHA2.6395.58.3	GPHA2	GPHA2	Glycoprotein hormone alpha-2	0.277615	0.618967	0.552773		0.496094	0.870846
IL19.3035.80.2	IL19	IL-19	Interleukin-19	0.060066	0.672366	0.552558		0.164062	0.704993
C3orf18.6994.19.3	C3orf18	CC018	Uncharacterized protein C3orf18	-0.723044	-0.013395	0.552437		0.0546875	0.588163
DTNBP1.23352.9.3	DTNBP1	DTBP1	Dysbindin	-0.474193	0.421335	0.552157		0.0117188	0.514399
NEFL.10082.251.3	NEFL	NFL	Neurofilament light polypeptide	1.49716	1.94405	0.551923		0.0195312	0.536222
RNASE13.6424.2.3	RNASE13	RNS13	Probable inactive ribonuclease-like protein 13	-1.0003	-0.456338	0.551732		0.164062	0.704993
NA.10021.1.3	NA	Fc_MOUSE	Fc_MOUSE	-1.03262	-0.481222	0.551398		0.25	0.753192
CARD9.11405.150.3	CARD9	CARD9	Caspase recruitment domain-containing protein 9	-0.720098	-0.297407	0.551145		0.203125	0.734128
SHC1.16043.30.3	SHC1	SHC1:PID	SHC-transforming protein 1:Phosphotyrosine Interaction Domain	-0.740234	-0.0961004	0.550475		0.128906	0.684899
HK3.19518.12.3	HK3	HXK3	Hexokinase-3	-0.835696	-0.0977592	0.55009		0.128906	0.684899
NA.10927.65.3	NA	Fc_MOUSE	Fc_MOUSE	-0.13508	0.508025	0.549992		0.570312	0.895003
VHL.17362.5.3	VHL	VHL	Von Hippel-Lindau disease tumor suppressor	-1.43556	-1.01959	0.549901		0.300781	0.78199
PIM1.5359.65.3	PIM1	PIM1	Serine/threonine-protein kinase pim-1	0.13474	0.477049	0.549386		0.425781	0.851788
PCP4L1.20434.23.3	PCP4L1	PC4L1	Purkinje cell protein 4-like protein 1	-0.149667	0.113181	0.549139		0.203125	0.734128
KLRB1.20562.78.3	KLRB1	KLRB1	Killer cell lectin-like receptor subfamily B member 1	-0.931998	-0.506242	0.549037		0.0546875	0.588163
RAP1GDS1.14106.46.3	RAP1GDS1	GDP/GTP exchange protein	Rap1 GTPase-GDP dissociation stimulator 1	0.25448	0.426868	0.549003		0.820312	0.966504
LAMA3.20074.3.3	LAMA3	LAMA3	Laminin subunit alpha-3	-0.231699	-0.0185496	0.548121		0.0976562	0.658308
TECTB.21549.144.3	TECTB	TECTB	Beta-tectorin	-0.0333795	0.703767	0.547788		0.203125	0.734128
PMEL.6472.40.3	PMEL	GP100	Melanocyte protein PMEL	-0.982284	-0.381744	0.547592		0.0800579	0.658308
MOCS3.14229.5.3	MOCS3	MOCS3	Adenylyltransferase and sulfurtransferase MOCS3	-0.745288	-0.402695	0.547185		0.496094	0.870846
CLK2.11327.56.3	CLK2	CLK2	Dual specificity protein kinase CLK2	-1.22616	-0.513537	0.546902		0.128906	0.684899
KHDC1L.20464.7.3	KHDC1L	KHDCL	Putative KHDC1-like protein	0.303694	0.648422	0.546858		0.496094	0.870846
IL10RA.10344.334.3	IL10RA	IL-10 Ra	Interleukin-10 receptor subunit alpha	-0.695387	-0.411423	0.546267		0.25	0.753192
SPINK1.8243.55.3	SPINK1	TATI	Serine protease inhibitor Kazal-type 1	0.0464799	0.643054	0.546167		1	1
TNFRSF12A.5138.50.3	TNFRSF12A	TWEAKR	Tumor necrosis factor receptor superfamily member 12A	0.795919	0.481836	0.545865		1	1
PAGE4.24201.86.3	PAGE4	GAGC1	G antigen family C member 1	-0.47159	-0.100755	0.545731		0.0546875	0.588163
NHLRC2.24922.19.3	NHLRC2	NHLC2	NHL repeat-containing protein 2	-1.19782	-0.887974	0.545405		0.00390625	0.47568
PIM2.20081.14.3	PIM2	PIM2	Serine/threonine-protein kinase Pim-2	-0.512628	-0.0643065	0.545322		0.570312	0.895003
TRIM3.12573.80.3	TRIM3	TRIM3	Tripartite motif-containing protein 3	-0.423058	0.203734	0.545175		0.359375	0.817007
FAM3C.20520.14.3	FAM3C	FAM3C	Protein FAM3C	-0.637839	-0.14165	0.544918		0.0142662	0.536222
GK5.25074.119.3	GK5	GLPK5	Putative glycerol kinase 5	-1.32489	-0.480457	0.544453		0.128906	0.684899
CTPS1.23705.42.3	CTPS1	PYRG1	CTP synthase 1	-0.0934499	1.1694	0.544096		0.820312	0.966504
RB1.5024.67.1	RB1	Rb	Retinoblastoma-associated protein	-0.94258	-0.333729	0.543985		0.164062	0.704993
SEPTIN1.23381.8.3	SEPTIN1	44805	Septin-1	-0.273238	-0.109743	0.543541		0.359375	0.817007
ENOX1.12933.17.3	ENOX1	ENOX1	Ecto-NOX disulfide-thiol exchanger 1	-0.346478	0.0987507	0.54317		0.652344	0.924399
ARHGEF7.13932.45.3	ARHGEF7	COOL-1	Rho guanine nucleotide exchange factor 7	0.0333922	0.358495	0.543003		0.441209	0.870846
SPANXA1.25217.35.3	SPANXA1	SPANXA	Sperm protein associated with the nucleus on the X chromosome A	-0.0482978	0.712662	0.542995		0.25	0.753192
GRAP.12820.1.3	GRAP	GRAP	GRB2-related adapter protein	-0.633911	-0.236142	0.542314		0.0390625	0.560688
DEFB132.9022.49.3	DEFB132	DB132	Beta-defensin 132	-0.871909	-0.145083	0.54105		0.0546875	0.588163
LDHA.15414.316.3	LDHA	LDHA	L-lactate dehydrogenase A chain	0.388932	1.80977	0.540689		0.0195312	0.536222
NGF.5801.72.3	NGF	b-NGF	beta-nerve growth factor	0.117879	0.545003	0.540092		0.425781	0.851788
ABHD14B.19325.21.3	ABHD14B	ABHEB	Protein ABHD14B	-0.741148	-0.238887	0.53989		0.0390625	0.560688
POLR1C.12939.1.3	POLR1C	RPAC1	DNA-directed RNA polymerases I and III subunit RPAC1	-0.858401	-0.532618	0.539873		0.734375	0.943268
PHB2.21658.15.3	PHB2	PHB2	Prohibitin-2	-0.549252	-0.442119	0.538947		0.496094	0.870846
HEXA.25917.12.3	HEXA	Hexosaminidase A	Beta-hexosaminidase alpha chain	0.538084	0.378382	0.53862		0.820312	0.966504
VPS28.17155.1.3	VPS28	VPS28 protein homolog	Vacuolar protein sorting-associated protein 28 homolog	-0.784716	-0.152684	0.538426		0.300781	0.78199
CRNN.17738.7.3	CRNN	CRNN	Cornulin	-0.899041	0.164897	0.538363		0.128906	0.684899
CPA1.19760.26.3	CPA1	CBPA1	Carboxypeptidase A1	-0.468735	0.236944	0.537238		0.0976562	0.658308
CKAP4.7221.56.3	CKAP4	CKAP4	Cytoskeleton-associated protein 4	-0.447362	-0.510222	0.53722		0.25	0.753192
NA.8822.163.3	NA	Fc_MOUSE	Fc_MOUSE	-0.931505	-0.884551	0.536804		0.570312	0.895003
TNFRSF14.11545.9.3	TNFRSF14	HVEM	Tumor necrosis factor receptor superfamily member 14	-0.346085	-0.0698055	0.536648		1	1
TTC17.9550.153.3	TTC17	TTC17:TPR2	Tetratricopeptide repeat protein 17:Tetratricopeptide repeat 2	-0.225038	0.0703059	0.536244		0.441209	0.870846
CLEC3B.5701.81.3	CLEC3B	Tetranectin	Tetranectin	0.184066	0.998343	0.535661		0.300781	0.78199
MRRF.12355.223.3	MRRF	RRFM	Ribosome-recycling factor, mitochondrial	-0.395026	-0.2968	0.534744		0.128906	0.684899
CTSK.9443.137.3	CTSK	cathepsin K	Cathepsin K	-0.56578	-0.189909	0.534555		0.300781	0.78199
SIGLEC12.8352.26.3	SIGLEC12	SIG12:Ig-like C2-type 2	Sialic acid-binding Ig-like lectin 12:Ig-like C2-type 2 domain, Isoform short	-0.332685	-0.243833	0.534518		0.25	0.753192
CCDC126.6388.21.3	CCDC126	CC126	Coiled-coil domain-containing protein 126	0.415564	1.05955	0.534215		0.570312	0.895003
RGS21.19819.7.3	RGS21	RGS21	Regulator of G-protein signaling 21	-0.429699	0.218134	0.534125		0.25	0.753192
MAK16.21864.20.3	MAK16	MAK16	Protein MAK16 homolog	-0.652542	-0.16727	0.533921		0.164062	0.704993
SH3BP5.23662.10.3	SH3BP5	3BP5	SH3 domain-binding protein 5	-1.22319	-0.438147	0.533704		0.0546875	0.588163
CPN1.7142.5.3	CPN1	CBPN	Carboxypeptidase N catalytic chain	-0.968744	-0.495671	0.53367		0.0976562	0.658308
CDH11.7763.25.3	CDH11	Cadherin-11:CD	Cadherin-11:Cytoplasmic domain	-0.836177	-0.255042	0.533311		0.203125	0.734128
VLDLR.18938.3.3	VLDLR	VLDLR	Very low-density lipoprotein receptor	-0.759525	-0.759525	0.533098		0.203125	0.734128
SAP30L.22391.34.3	SAP30L	SP30L	Histone deacetylase complex subunit SAP30L	-1.39623	-0.109568	0.531984		0.0195312	0.536222
FBP1.7206.20.3	FBP1	F16P1	Fructose-1,6-bisphosphatase 1	0.169313	0.502626	0.531436		0.496094	0.870846
RAPGEF5.9059.14.3	RAPGEF5	RPGF5	Rap guanine nucleotide exchange factor 5	-0.239131	0.0864715	0.531401		0.300781	0.78199
IL10RA.8104.21.3	IL10RA	IL-10 Ra:ECD	Interleukin-10 receptor subunit alpha:Extracellular domain	-0.180613	-0.0225909	0.531018		0.425781	0.851788
QTRT2.21373.8.3	QTRT2	QTRD1	Queuine tRNA-ribosyltransferase subunit QTRTD1	-0.525469	0.289162	0.531007		0.0546875	0.588163
LRPAP1.3640.14.3	LRPAP1	RAP	alpha-2-macroglobulin receptor-associated protein	-0.102993	0.273059	0.530557		0.0742188	0.625392
APOE.2938.55.2	APOE	Apo E4	Apolipoprotein E (isoform E4)	-0.627264	-0.0968229	0.530441		0.359375	0.817007
CTAG1A.6931.10.3	CTAG1A	CTAG1A	Cancer/testis antigen 1	-0.113636	0.301567	0.530338		0.25	0.753192
STX4.10668.5.3	STX4	STX4	Syntaxin-4	1.46588	0.717122	0.530293		0.496094	0.870846
GFPT1.21126.27.3	GFPT1	GFPT1	Glutamine--fructose-6-phosphate aminotransferase [isomerizing] 1	-0.95479	-0.0996794	0.529568		0.0742188	0.625392
FKBP1B.11568.2.3	FKBP1B	FKB1B	Peptidyl-prolyl cis-trans isomerase FKBP1B	-1.03756	-0.959394	0.529277		0.820312	0.966504
CD274.5060.62.3	CD274	B7-H1	Programmed cell death 1 ligand 1	-0.342205	0.576255	0.529231		0.164062	0.704993
PROC.3758.68.3	PROC	Activated Protein C	Activated Protein C	-0.165362	-0.0296567	0.529121		0.425781	0.851788
WARS1.9870.17.3	WARS1	SYWC	Tryptophan--tRNA ligase, cytoplasmic	0.670257	2.16775	0.528358		0.0390625	0.560688
ITGA11_ITGB1.21698.11.3	ITGA11_ITGB1	Integrin a11b1	Integrin a11b1	-0.455858	0.0415848	0.52827		0.820312	0.966504
RAB17.11118.107.3	RAB17	RAB17	Ras-related protein Rab-17	-0.342402	-0.0857788	0.528199		0.203125	0.734128
KLHL14.24903.7.3	KLHL14	KLH14	Kelch-like protein 14	-0.496985	-0.0375654	0.528157		0.359375	0.817007
DPYSL3.12707.26.3	DPYSL3	DPYL3	Dihydropyrimidinase-related protein 3	1.31005	1.76273	0.528146		0.300781	0.78199
SULT1E1.16932.5.3	SULT1E1	SULT 1E	Estrogen sulfotransferase	0.43968	0.618699	0.528062		0.300781	0.78199
IGSF9B.9060.27.3	IGSF9B	TUTLB	Protein turtle homolog B	-0.260044	0.677087	0.526979		0.00390625	0.47568
GSK3B.24050.26.3	GSK3B	GSK-3 beta	Glycogen synthase kinase-3 beta	-0.892315	-0.523324	0.52661		0.359375	0.817007
TIMP1.23173.3.3	TIMP1	TIMP-1	Metalloproteinase inhibitor 1	1.2992	1.7765	0.526583		0.128906	0.684899
SYK.10722.13.3	SYK	KSYK:Protein Kinase	Tyrosine-protein kinase SYK:Protein kinase domain	-0.579216	-0.460758	0.52649		0.300781	0.78199
NA.7872.5.3	NA	Fc_MOUSE	Fc_MOUSE	-1.26569	-0.410716	0.526195		0.128906	0.684899
TBX22.11146.4.3	TBX22	TBX22	T-box transcription factor TBX22	-0.265462	0.711563	0.525914		0.164062	0.704993
GSTA4.14645.253.3	GSTA4	GSTA4	Glutathione S-transferase A4	-0.508139	-0.348295	0.525704		0.300781	0.78199
AMY2B.10439.57.3	AMY2B	Alpha-amylase 2B	Alpha-amylase 2B	-0.416553	0.808281	0.524522		0.164062	0.704993
VCL.8750.46.3	VCL	Vinculin	Vinculin	-0.0775538	0.604565	0.524182		0.0742188	0.625392
NEIL1.21802.53.3	NEIL1	NEIL1	Endonuclease 8-like 1	-0.277265	0.373217	0.524112		0.164062	0.704993
SERPINA10.6583.67.3	SERPINA10	protein Z inhibitor	Protein Z-dependent protease inhibitor	0.524703	1.18936	0.524002		0.0976562	0.658308
MLIP.25465.42.3	MLIP	MLIP	Muscular LMNA-interacting protein	-0.640614	-0.324918	0.523918		0.359375	0.817007
TREM2.16300.4.3	TREM2	TREM2	Triggering receptor expressed on myeloid cells 2	0.793949	2.0169	0.523301		0.0976562	0.658308
MED28.22499.15.3	MED28	MED28	Mediator of RNA polymerase II transcription subunit 28	-0.679201	-0.645079	0.523277		0.624065	0.924399
NPNT.6342.10.3	NPNT	Nephronectin	Nephronectin	0.997489	1.38597	0.523232		0.0976562	0.658308
PMEPA1.6936.7.3	PMEPA1	PMEPA	Protein TMEPAI	-0.255437	0.147705	0.522284		0.164062	0.704993
TPK1.12018.84.3	TPK1	TPK1	Thiamin pyrophosphokinase 1	-0.306513	0.713123	0.522236		0.25	0.753192
MRPL52.7123.25.3	MRPL52	RM52	39S ribosomal protein L52, mitochondrial	0.0640985	0.483105	0.521925		0.0976562	0.658308
KCNF1.12834.3.3	KCNF1	KCNF1	Potassium voltage-gated channel subfamily F member 1	0.0263427	0.115623	0.521823		0.0976562	0.658308
ETV2.23210.4.3	ETV2	ETV2	ETS translocation variant 2	-0.250741	-0.0223192	0.521512		0.0273438	0.536222
BMP6.3736.60.3	BMP6	BMP-6	Bone morphogenetic protein 6	-0.039149	0.344976	0.521426		0.00390625	0.47568
TRIM55.23683.79.3	TRIM55	TRI55	Tripartite motif-containing protein 55	0.477842	0.184979	0.520081		0.820312	0.966504
SPDEF.10012.5.3	SPDEF	SPDEF	SAM pointed domain-containing Ets transcription factor	-0.687942	-0.789122	0.519748		0.128906	0.684899
MIEF1.23668.281.3	MIEF1	MID51	Mitochondrial dynamics protein MID51	-1.17412	-0.388938	0.519586		0.0390625	0.560688
PRSS27.3624.3.4	PRSS27	Marapsin	Serine protease 27	-0.281574	0.470347	0.51943		0.0546875	0.588163
ETV5.13403.5.3	ETV5	ETV5	ETS translocation variant 5	0.0101923	0.56039	0.518711		0.0742188	0.625392
CEBPB.22953.85.3	CEBPB	CEBPB	CCAAT/enhancer-binding protein beta	-0.414284	-0.00166035	0.518672		0.300781	0.78199
CHMP3.12508.9.3	CHMP3	CHMP3	Charged multivesicular body protein 3	-0.544306	0.336676	0.518609		0.0546875	0.588163
DYNLT1.14331.262.3	DYNLT1	DYLT1	Dynein light chain Tctex-type 1	-0.671457	-0.849122	0.518519		0.570312	0.895003
C15orf40.24247.13.3	C15orf40	CO040	UPF0235 protein C15orf40	-0.244209	0.0411539	0.518243		0.652344	0.924399
VOPP1.14618.26.3	VOPP1	ECOP	Vesicular, overexpressed in cancer, prosurvival protein 1	-1.02832	0.00518045	0.517599		0.0390625	0.560688
TACC3.22027.13.3	TACC3	TACC3	Transforming acidic coiled-coil-containing protein 3	-0.541137	0.288353	0.517316		0.0742188	0.625392
RAPGEF1.25956.9.3	RAPGEF1	RPGF1	Rap guanine nucleotide exchange factor 1	-1.10285	-0.358916	0.517314		0.0742188	0.625392
VPS9D1.24900.46.3	VPS9D1	VP9D1	VPS9 domain-containing protein 1	-0.944427	-0.370628	0.51703		0.203125	0.734128
FLT3LG.14093.10.3	FLT3LG	Flt3 ligand	Fms-related tyrosine kinase 3 ligand	0.920318	1.4235	0.516391		1	1
TNFSF18.2708.54.2	TNFSF18	TNFSF18	Tumor necrosis factor ligand superfamily member 18	0.197542	0.207892	0.516016		0.570312	0.895003
LECT2.16763.11.3	LECT2	LECT2	Leukocyte cell-derived chemotaxin-2	0.230853	0.746546	0.515693		0.0546875	0.588163
CCNB1.5347.59.3	CCNB1	Cyclin B1	G2/mitotic-specific cyclin-B1	-0.25765	0.632407	0.514903		0.0195312	0.536222
TSTA3.12657.2.3	TSTA3	FCL	GDP-L-fucose synthase	-0.762699	-0.199044	0.514737		0.150786	0.704993
C4A_C4B.4481.34.2	C4A_C4B	C4	Complement C4	-0.526764	-0.0176526	0.514737		0.203125	0.734128
CALN1.10933.107.3	CALN1	CABP8	Calcium-binding protein 8	-0.0523914	0.145831	0.514694		0.128906	0.684899
LGR5.16296.43.3	LGR5	LGR5	Leucine-rich repeat-containing G-protein coupled receptor 5	0.18529	0.275361	0.51467		0.570312	0.895003
TIMP2.2278.61.4	TIMP2	TIMP-2	Metalloproteinase inhibitor 2	0.0619364	0.284764	0.514568		0.496094	0.870846
SHKBP1.23702.98.3	SHKBP1	SHKB1	SH3KBP1-binding protein 1	-1.23399	-0.258171	0.51451		0.0195312	0.536222
LILRA5.7787.25.3	LILRA5	LIRA5	Leukocyte immunoglobulin-like receptor subfamily A member 5	0.269522	0.712078	0.514011		0.0742188	0.625392
JAG1.7754.11.3	JAG1	JAG1:CD	Protein jagged-1:Cytoplasmic domain	-0.303934	0.209975	0.513909		0.164062	0.704993
APOL3.16823.75.3	APOL3	APOL3	Apolipoprotein L3	-0.184111	0.191378	0.513731		0.570312	0.895003
ITGA5_ITGB1.21909.2.3	ITGA5_ITGB1	Integrin a5b1	Integrin a5b1	-0.449286	0.0642378	0.513523		0.0390625	0.560688
UBQLN3.21849.2.3	UBQLN3	UBQL3	Ubiquilin-3	0.0913743	0.605653	0.513088		0.00390625	0.47568
SEC61G.8872.1.3	SEC61G	SC61G	Protein transport protein Sec61 subunit gamma	0.114622	0.520405	0.513026		0.820312	0.966504
ILF3.12759.47.3	ILF3	DRBP76	Interleukin enhancer-binding factor 3	-0.108199	-0.454755	0.512832		0.496094	0.870846
GCNT1.7016.12.3	GCNT1	GCNT1	Beta-1,3-galactosyl-O-glycosyl-glycoprotein beta-1,6-N-acetylglucosaminyltransferase	-0.825709	0.200943	0.512785		0.425781	0.851788
CSDC2.12754.14.3	CSDC2	CSDC2	Cold shock domain-containing protein C2	-0.428334	-0.36048	0.512604		0.359375	0.817007
COLGALT2.7234.12.3	COLGALT2	GT252	Procollagen galactosyltransferase 2	-0.180479	0.380183	0.512072		0.0976562	0.658308
NA.10640.9.3	NA	Fc_MOUSE	Fc_MOUSE	-0.835074	0.045609	0.511993		0.128906	0.684899
NDUFB4.10677.9.3	NDUFB4	NDUB4	NADH dehydrogenase [ubiquinone] 1 beta subcomplex subunit 4	-0.847551	0.0137937	0.511925		0.0976562	0.658308
VCX3A.23382.30.3	VCX3A	VCX3	Variable charge X-linked protein 3	-0.914505	-0.192982	0.511809		0.359375	0.817007
ARMC5.8785.1.3	ARMC5	ARMC5:ARM 5	Armadillo repeat-containing protein 5:Armadillo Repeat Domain 5	-0.62596	0.211491	0.511671		0.25	0.753192
INHBA.2748.3.2	INHBA	Activin A	Activin A	1.80879	1.78057	0.511642		0.0976562	0.658308
NA.14256.4.3	NA	Fc_MOUSE	Fc_MOUSE	-0.995794	-0.487434	0.511251		0.25	0.753192
ZNF696.22841.16.3	ZNF696	ZN696	Zinc finger protein 696	0.0661254	0.191736	0.510352		0.820312	0.966504
DEFB4A.13397.88.3	DEFB4A	HBD-2	Beta-defensin 4A	-0.552756	-0.544999	0.509371		0.425781	0.851788
GBA3.21592.8.3	GBA3	GBA3	Cytosolic beta-glucosidase	-0.0969614	0.412194	0.509156		0.25	0.753192
TRADD.13507.51.3	TRADD	TRADD	Tumor necrosis factor receptor type 1-associated DEATH domain protein	-0.0297468	-0.208993	0.509073		0.820312	0.966504
REG3G.9352.86.3	REG3G	REG3G	Regenerating islet-derived protein 3-gamma	-1.0071	-0.426098	0.508654		0.300781	0.78199
STOML1.17344.23.3	STOML1	STML1	Stomatin-like protein 1	1.11217	1.04703	0.508348		0.910156	0.985046
BMP10.3587.53.1	BMP10	BMP10	Bone morphogenetic protein 10	-0.35468	0.0758917	0.507901		0.164062	0.704993
MYNN.12455.48.3	MYNN	MYNN	Myoneurin	-0.0799737	0.257736	0.507732		0.734375	0.943268
NTS.7857.22.3	NTS	NEUT	Neurotensin/neuromedin N	-0.649257	0.264656	0.507364		0.496094	0.870846
INHBA_INHBB.8467.9.3	INHBA_INHBB	Activin AB	Inhibin beta A chain:Inhibin beta B chain heterodimer	2.47859	1.4295	0.506582		0.128906	0.684899
SNU13.13602.6.3	SNU13	NH2L1	NHP2-like protein 1	0.54621	0.268803	0.506436		0.300781	0.78199
RFPL3.23375.4.3	RFPL3	RFPL3	Ret finger protein-like 3	-0.657657	-0.53932	0.505394		0.359375	0.817007
NA.10928.7.3	NA	Fc_MOUSE	Fc_MOUSE	-0.679109	-0.220672	0.504644		0.300781	0.78199
LGALSL.18236.3.3	LGALSL	LEGL	Galectin-related protein	-0.0805243	0.208075	0.504617		1	1
BMPR1B.10550.37.3	BMPR1B	BMP RIB	Bone morphogenetic protein receptor type-1B	-0.43659	0.54511	0.504138		0.0078125	0.508486
EEA1.14043.12.3	EEA1	EEA1	Early endosome antigen 1	-0.472276	-0.255792	0.503438		0.164062	0.704993
LIN7A.22989.24.3	LIN7A	LIN7A	Protein lin-7 homolog A	-0.140123	0.353445	0.503428		0.25	0.753192
MSR1.3684.78.3	MSR1	Macrophage scavenger receptor:ECD	Macrophage scavenger receptor types I and II:Extracellular domain	-0.4524	0.014578	0.503338		0.0078125	0.508486
SELENBP1.25076.2.3	SELENBP1	Selenium-binding protein 1	Selenium-binding protein 1	-1.78096	-0.515087	0.502533		0.0390625	0.560688
KRT72.11566.48.3	KRT72	Keratin 72	Keratin, type II cytoskeletal 72	-0.932813	0.196731	0.501843		0.425781	0.851788
HAAO.5861.78.3	HAAO	3HAO	3-hydroxyanthranilate 3,4-dioxygenase	0.162662	0.46193	0.50179		0.25	0.753192
SMAD3.10363.13.3	SMAD3	SMAD3	Mothers against decapentaplegic homolog 3	-0.129508	-0.0307747	0.501746		1	1
FASN.8403.18.3	FASN	Fatty acid synthase	Fatty acid synthase	-0.245931	0.481775	0.50172		1	1
PPBP.2790.54.2	PPBP	NAP-2	Neutrophil-activating peptide 2	0.221956	0.743655	0.501643		0.425781	0.851788
WNT10B.21940.12.3	WNT10B	WN10B	Protein Wnt-10b	-0.525111	0.395849	0.500774		0.0390625	0.560688
WFDC8.7147.35.3	WFDC8	WFDC8	WAP four-disulfide core domain protein 8	0.368454	0.428527	0.50076		0.570312	0.895003
PEX26.19366.8.3	PEX26	PEX26	Peroxisome assembly protein 26	-1.24684	-0.334165	0.500681		0.0742188	0.625392
HSPB3.23324.6.3	HSPB3	HSPB3	Heat shock protein beta-3	-0.696499	-0.127545	0.500377		0.233953	0.753192
FBL.13994.1.3	FBL	FBRL	rRNA 2'-O-methyltransferase fibrillarin	-0.448315	0.442802	0.500285		0.0390625	0.560688
GALNT11.8700.325.3	GALNT11	GLT11	Polypeptide N-acetylgalactosaminyltransferase 11	-0.591028	0.387875	0.499909		0.0976562	0.658308
OPCML.3634.5.4	OPCML	OBCAM	Opioid-binding protein/cell adhesion molecule	-0.706641	-0.419028	0.499763		0.0742188	0.625392
IGFL3.6961.14.3	IGFL3	IGFL3	Insulin growth factor-like family member 3	-0.772906	-0.609471	0.499733		0.359375	0.817007
ASL.11241.8.3	ASL	ARLY	Argininosuccinate lyase	1.0596	1.65984	0.49973		0.0273438	0.536222
CD8A.15462.28.3	CD8A	CD8A	T-cell surface glycoprotein CD8 alpha chain	0.643685	1.56713	0.499714		0.0390625	0.560688
CKM.2670.67.4	CKM	CK-MM	Creatine kinase M-type	0.35779	1.12074	0.499072		0.910156	0.985046
CASP3.3593.72.3	CASP3	Caspase-3	Caspase-3	-0.141816	0.538669	0.498599		0.652344	0.924399
RGS1.18945.11.3	RGS1	RGS1	Regulator of G-protein signaling 1	-0.973783	-0.634864	0.49815		0.0742188	0.625392
AZU1.14713.46.3	AZU1	Azurocidin	Azurocidin	-1.15598	-0.395451	0.497686		0.164062	0.704993
RILPL2.24655.23.3	RILPL2	RIPL2	RILP-like protein 2	0.107018	0.135182	0.497426		0.425781	0.851788
RBBP6.9887.40.3	RBBP6	RBBP6	E3 ubiquitin-protein ligase RBBP6	-0.633608	-0.624225	0.49737		0.300781	0.78199
IL23R.5088.175.3	IL23R	IL-23 R	Interleukin-23 receptor	0.0909754	0.551015	0.497102		0.0546875	0.588163
DNAJC16.10454.99.3	DNAJC16	DJC16	DnaJ homolog subfamily C member 16	-0.639621	-0.119035	0.496735		0.164062	0.704993
ABL2.5261.13.3	ABL2	ABL2	Abelson tyrosine-protein kinase 2	-0.528488	-0.0989018	0.496715		0.25	0.753192
FGF16.13725.3.3	FGF16	FGF-16	Fibroblast growth factor 16	-0.4793	0.331732	0.496485		0.300781	0.78199
IL4.13663.2.3	IL4	IL-4	Interleukin-4	-0.677375	-0.556327	0.49627		0.734375	0.943268
PLTP.6263.77.3	PLTP	PLTP	Phospholipid transfer protein	-0.461579	-0.487618	0.495996		0.570312	0.895003
NT5C3A.19615.213.3	NT5C3A	5NT3	Cytosolic 5'-nucleotidase 3A	-0.310777	-0.496961	0.495875		0.25	0.753192
BTNL9.7950.142.3	BTNL9	BTNL9	Butyrophilin-like protein 9	-1.03604	0.211169	0.495802		0.107328	0.684899
MMP14.5002.76.1	MMP14	MMP-14	Matrix metalloproteinase-14	0.59014	1.13711	0.4953		0.496094	0.870846
SNX1.8807.13.3	SNX1	SNX1	Sorting nexin-1	0.585029	0.319408	0.495204		1	1
PDGFC.13658.31.3	PDGFC	PDGF-CC	Platelet-derived growth factor C	-0.369581	0.777435	0.494938		0.0273438	0.536222
AXIN2.8429.16.3	AXIN2	AXIN2	Axin-2	0.0230283	0.51796	0.494932		0.570312	0.895003
MSI2.21366.7.3	MSI2	MSI2H	RNA-binding protein Musashi homolog 2	-0.0471531	-0.00267637	0.494677		0.203125	0.734128
FAHD2A.23389.28.3	FAHD2A	FAH2A	Fumarylacetoacetate hydrolase domain-containing protein 2A	0.0744573	0.33252	0.494507		0.0976562	0.658308
COA3.7888.58.3	COA3	CCD56	Cytochrome c oxidase assembly factor 3 homolog, mitochondrial	-0.508218	0.355294	0.494406		0.128906	0.684899
HINT2.5612.16.3	HINT2	HINT2	Histidine triad nucleotide-binding protein 2, mitochondrial	-0.0603269	0.562518	0.493954		0.203125	0.734128
ITGA5_ITGB1.21909.10.3	ITGA5_ITGB1	Integrin a5b1	Integrin a5b1	-0.886085	-1.01931	0.493704		0.820312	0.966504
UTS2.6020.52.3	UTS2	Urotensin-II	Urotensin-2	-0.341448	-0.0561103	0.493511		0.0976562	0.658308
MYRF.8843.34.3	MYRF	MRF	Myelin regulatory factor	-0.446163	0.0472789	0.493442		0.820312	0.966504
NRAS.10531.18.3	NRAS	RASN	GTPase NRas	-0.592032	0.0317991	0.493314		0.0195312	0.536222
UBE2R2.21848.18.3	UBE2R2	UB2R2	Ubiquitin-conjugating enzyme E2 R2	-0.629701	-0.26215	0.493279		0.164062	0.704993
ZNF175.12716.3.3	ZNF175	ZN175	Zinc finger protein 175	-0.902641	0.112637	0.493141		0.0195312	0.536222
VEGFA.4867.15.2	VEGFA	VEGF121	Vascular endothelial growth factor A, isoform 121	-1.30802	-0.979933	0.492656		0.0976562	0.658308
COL25A1.7006.4.3	COL25A1	COPA1	Collagen alpha-1(XXV) chain	-0.742925	-0.227265	0.49241		0.359375	0.817007
GCNT4.10854.15.3	GCNT4	GCNT4	Beta-1,3-galactosyl-O-glycosyl-glycoprotein beta-1,6-N-acetylglucosaminyltransferase 4	-1.01228	-0.408086	0.491952		0.0976562	0.658308
NID1.3213.65.2	NID1	Nidogen	Nidogen-1	0.386101	0.885219	0.491904		0.128906	0.684899
TNFRSF18.5526.53.3	TNFRSF18	GITR	Tumor necrosis factor receptor superfamily member 18	-1.6231	-0.564147	0.491468		0.203125	0.734128
GLYAT.19506.6.3	GLYAT	GLYAT	Glycine N-acyltransferase	-0.538955	-0.218161	0.491422		0.203125	0.734128
IFNA4.7268.12.3	IFNA4	IFNA4	Interferon alpha-4	-1.15484	-0.782208	0.491302		0.425781	0.851788
PTK2B.8918.64.3	PTK2B	FAK2:FAT	Protein-tyrosine kinase 2-beta:Focal adhesion targeting domain	-0.377814	0.0133168	0.490731		0.25	0.753192
UPP2.20231.23.3	UPP2	UPP2	Uridine phosphorylase 2	-0.203876	0.0255217	0.490678		0.203125	0.734128
OGN.17224.12.3	OGN	MIME	Mimecan	0.585359	0.199378	0.490671		0.359375	0.817007
BMP8B.15668.19.3	BMP8B	BMP-8	Bone morphogenetic protein 8B	-0.586343	-0.454023	0.490435		0.300781	0.78199
HHEX.20425.12.3	HHEX	HHEX	Hematopoietically-expressed homeobox protein HHEX	-0.836651	-0.544496	0.490007		0.0742188	0.625392
CASP10.23156.146.3	CASP10	Caspase-10:region 2	Caspase-10:region 2	-0.79054	-0.276712	0.489802		0.164062	0.704993
TOM1L2.19356.20.3	TOM1L2	TM1L2	TOM1-like protein 2	-1.20482	-0.5413	0.489434		1	1
COQ10A.21457.141.3	COQ10A	CQ10A	Coenzyme Q-binding protein COQ10 homolog A, mitochondrial	-0.867467	-0.523086	0.489431		0.496094	0.870846
RPS3A.5484.63.3	RPS3A	RS3A	40S ribosomal protein S3a	-0.598794	-0.505583	0.488917		0.0390625	0.560688
MAP2K2.3628.3.4	MAP2K2	MP2K2	Dual specificity mitogen-activated protein kinase kinase 2	-0.57004	-0.296645	0.48856		0.128906	0.684899
C19orf18.9445.44.3	C19orf18	CS018	Uncharacterized protein C19orf18	-0.543021	0.253285	0.488131		0.128906	0.684899
KRT5.11177.16.3	KRT5	K2C5	Keratin, type II cytoskeletal 5	-0.662016	-0.0592008	0.487255		0.164062	0.704993
GLIPR2.15522.2.3	GLIPR2	GAPR1	Golgi-associated plant pathogenesis-related protein 1	0.301288	0.77783	0.48719		0.128906	0.684899
FLNA.11245.43.3	FLNA	filamin A:CH1	Filamin-A:Calponin Homology 1	1.14321	1.76406	0.487078		0.25	0.753192
PCDH12.21704.8.3	PCDH12	PCD12	Protocadherin-12	1.11504	1.01045	0.486898		0.652344	0.924399
VARS1.13083.18.3	VARS1	SYVC	Valine--tRNA ligase	-0.894451	-0.415746	0.486537		0.0546875	0.588163
ARL6IP1.24699.20.3	ARL6IP1	AR6P1	ADP-ribosylation factor-like protein 6-interacting protein 1	-0.347727	-0.209042	0.486361		0.425781	0.851788
VEGFD.14705.1.3	VEGFD	VEGF-D	Vascular endothelial growth factor D	-0.220558	0.185267	0.486235		0.0195312	0.536222
VASP.9762.14.3	VASP	VASP	Vasodilator-stimulated phosphoprotein	1.73872	1.61178	0.485931		0.734375	0.943268
HYAL1.8309.12.3	HYAL1	HYAL1	Hyaluronidase-1	-0.287524	0.0846459	0.485555		0.128906	0.684899
ANXA2.13700.10.3	ANXA2	annexin II	Annexin A2	0.422805	0.242497	0.485511		0.652344	0.924399
RNF146.11401.181.3	RNF146	RN146	E3 ubiquitin-protein ligase RNF146	-0.226927	-0.602523	0.485498		0.652344	0.924399
VSTM1.19743.12.3	VSTM1	VSTM1	V-set and transmembrane domain-containing protein 1	-0.817384	-0.596383	0.485448		0.25	0.753192
STAC.25125.7.3	STAC	STAC	SH3 and cysteine-rich domain-containing protein	-0.52482	0.521055	0.485279		0.820312	0.966504
AKR1B10.16081.38.3	AKR1B10	Aldose reductase-like	Aldo-keto reductase family 1 member B10	-0.907268	-0.344133	0.48444		0.0273438	0.536222
GNAI1.19271.64.3	GNAI1	GNAI1	Guanine nucleotide-binding protein G(i) subunit alpha-1	-1.23102	-0.759952	0.48436		0.203125	0.734128
TTC25.24276.171.3	TTC25	TTC25	Tetratricopeptide repeat protein 25	0.303184	0.395654	0.48425		0.0546875	0.588163
RBKS.19467.3.3	RBKS	RBSK	Ribokinase	-0.848047	-0.21422	0.483883		0.0390625	0.560688
ZPBP.8635.283.3	ZPBP	ZPBP1	Zona pellucida-binding protein 1	-0.274744	0.149893	0.483504		0.0273438	0.536222
PURA.12537.88.3	PURA	PURA	Transcriptional activator protein Pur-alpha	0.309627	0.78239	0.483465		0.0117188	0.514399
HTR2A.13556.28.3	HTR2A	5HT2A	5-hydroxytryptamine receptor 2A	-0.216981	0.38715	0.483391		0.425781	0.851788
ACP3.19317.114.3	ACP3	Prostatic acid phosphatase	Prostatic acid phosphatase	0.204331	0.32355	0.481908		0.359375	0.817007
JUP.23007.8.3	JUP	PLAK	Junction plakoglobin	-0.811167	-0.416112	0.481401		0.128906	0.684899
ANKRD46.7851.30.3	ANKRD46	ANR46	Ankyrin repeat domain-containing protein 46	-0.475643	0.70876	0.481118		0.0078125	0.508486
ARF3.12578.13.3	ARF3	ARF3	ADP-ribosylation factor 3	-0.53111	0.240125	0.481104		0.496094	0.870846
VILL.24977.18.3	VILL	VILL	Villin-like protein	-0.999971	-0.749947	0.48108		0.570312	0.895003
BLOC1S3.24487.95.3	BLOC1S3	BL1S3	Biogenesis of lysosome-related organelles complex 1 subunit 3	-0.184188	0.0530183	0.480807		0.570312	0.895003
UBE2L3_UBB.21931.27.3	UBE2L3_UBB	UB2L3/ PolyUbiquitin K48	UB2L3/PolyUbiquitin K48	-0.594436	-0.753398	0.480789		0.652344	0.924399
COL6A3.11196.31.3	COL6A3	Collagen alpha-3(VI):BPTI/Kunitz inhibitor	Collagen alpha-3(VI) chain:Bovine pancreatic trypsin inhibitor/Kunitz inhibitor domain, isoform 1	0.611989	1.19039	0.480589		0.0117188	0.514399
KCTD3.24440.11.3	KCTD3	KCTD3	BTB/POZ domain-containing protein KCTD3	-1.0747	-0.511872	0.479975		0.0742188	0.625392
LPIN1.24469.10.3	LPIN1	LPIN1	Phosphatidate phosphatase LPIN1	-0.868841	-0.601122	0.479823		0.652344	0.924399
NKIRAS1.21317.25.3	NKIRAS1	KBRS1	NF-kappa-B inhibitor-interacting Ras-like protein 1	-0.667189	-0.396803	0.47979		0.0800579	0.658308
PHYHIP.24434.16.3	PHYHIP	PHYIP	Phytanoyl-CoA hydroxylase-interacting protein	0.0184471	0.508214	0.479184		0.128906	0.684899
GDF11.14587.16.3	GDF11	GDF-11	Growth/differentiation factor 11	-0.559876	-0.439614	0.478727		0.0273438	0.536222
BCL2L11.17451.13.3	BCL2L11	BIM	Bcl-2-like protein 11	-1.04182	-0.294021	0.478594		0.0742188	0.625392
CT55.9363.11.3	CT55	CX048	Cancer/testis antigen 55	-0.514797	-0.285861	0.478478		0.141482	0.704993
NR1D1.5236.2.3	NR1D1	NR1D1	Nuclear receptor subfamily 1 group D member 1	-0.342863	0.171896	0.478064		0.910156	0.985046
CLDN1.24641.10.3	CLDN1	CLD1	Claudin-1	-1.00706	-0.280975	0.477855		0.0273438	0.536222
EFNB1.5746.37.3	EFNB1	EFNB1	Ephrin-B1	-0.297731	-0.145965	0.477823		0.203125	0.734128
CD86.5337.64.3	CD86	B7-2	T-lymphocyte activation antigen CD86	0.715177	1.00064	0.477783		0.359375	0.817007
IL18BP.3073.51.2	IL18BP	IL-18 BPa	Interleukin-18-binding protein	0.901781	1.35416	0.477774		0.25	0.753192
CTSF.8393.121.3	CTSF	CATF	Cathepsin F	-0.576934	0.254602	0.477501		0.203125	0.734128
FBXO48.22144.65.3	FBXO48	FBX48	F-box only protein 48	-0.708514	-0.489623	0.477354		0.359375	0.817007
GNAS_GNAS.25253.17.3	GNAS_GNAS	GNAS	Guanine nucleotide-binding protein G(s) subunit alpha isoforms	-0.978889	-0.316953	0.476626		0.128906	0.684899
PRDM4.12779.30.3	PRDM4	PRDM4	PR domain zinc finger protein 4	-0.421337	0.290327	0.476606		0.0390625	0.560688
MAD2L1.15313.28.3	MAD2L1	MD2L1	Mitotic spindle assembly checkpoint protein MAD2A	-0.620838	-0.0478281	0.476141		0.0742188	0.625392
DENR.19287.59.3	DENR	DENR	Density-regulated protein	-0.773533	-0.0674536	0.475206		0.0546875	0.588163
KIAA0040.14603.51.3	KIAA0040	KIAA0040	Uncharacterized protein KIAA0040	0.181754	0.400188	0.475012		0.300781	0.78199
HMGA2.19516.10.3	HMGA2	HMGA2	High mobility group protein HMGI-C	-0.79803	-0.323111	0.474919		0.128906	0.684899
FAM3D.13102.1.3	FAM3D	FAM3D	Protein FAM3D	0.760492	1.71043	0.474232		0.0976562	0.658308
EBAG9.19802.22.3	EBAG9	RCAS1	Receptor-binding cancer antigen expressed on SiSo cells	-0.716414	-0.318938	0.473532		0.203125	0.734128
COG8.9543.131.3	COG8	COG8	Conserved oligomeric Golgi complex subunit 8	-0.171445	0.239532	0.473327		0.0976562	0.658308
LGALS3BP.5000.52.1	LGALS3BP	LG3BP	Galectin-3-binding protein	0.637979	0.373529	0.473174		0.25	0.753192
SERPING1.13710.6.3	SERPING1	C1-Esterase Inhibitor	Plasma protease C1 inhibitor	0.408672	0.513839	0.47315		0.0976562	0.658308
SPINK4.19213.1.3	SPINK4	ISK4	Serine protease inhibitor Kazal-type 4	-0.280142	0.19279	0.472932		0.570312	0.895003
XG.8044.90.3	XG	XG	Glycoprotein Xg	1.232	0.6568	0.472826		0.425781	0.851788
FZD10.11647.6.3	FZD10	Frizzled-10:CD	Frizzled-10:Cytoplasmic domain	-0.870491	-0.0552422	0.472173		0.359375	0.817007
DDX23.13946.8.3	DDX23	DDX23	Probable ATP-dependent RNA helicase DDX23	-1.27059	-0.580057	0.471808		0.128906	0.684899
GRN.4992.49.1	GRN	GRN	Granulins	1.22483	1.48336	0.47151		0.300781	0.78199
RGS21.19381.7.3	RGS21	RGS21	Regulator of G-protein signaling 21	-0.228185	-0.132572	0.471482		0.203125	0.734128
CASP10.21450.333.3	CASP10	Caspase-10:region 2	Caspase-10:region 2	0.0156683	-0.105095	0.471395		0.820312	0.966504
INHBA.19622.7.3	INHBA	Activin A	Activin A	1.88632	1.88581	0.471119		0.0742188	0.625392
DRAP1.24636.9.3	DRAP1	Dr1-associated corepressor	Dr1-associated corepressor	-0.910676	-0.559417	0.470845		0.425781	0.851788
CAPN13.24915.123.3	CAPN13	CAN13	Calpain-13	-0.780758	0.342183	0.47042		0.0742188	0.625392
DEFA5.16785.45.3	DEFA5	HD-5	Defensin-5	0.206953	0.780829	0.469965		0.128906	0.684899
RMI1.13926.1.3	RMI1	RMI1	RecQ-mediated genome instability protein 1	0.142581	0.166264	0.469485		0.300781	0.78199
TREM1.9266.1.3	TREM1	sTREM-1	Triggering receptor expressed on myeloid cells 1	1.52155	1.84962	0.469437		0.0117188	0.514399
MMEL1.3627.71.4	MMEL1	MMEL2	Membrane metallo-endopeptidase-like 1	-1.15956	-1.1134	0.469367		0.300781	0.78199
SEMA5A.13132.14.3	SEMA5A	SEM5A	Semaphorin-5A	-0.321447	-0.0184314	0.468874		0.0976562	0.658308
PSMD6.23672.10.3	PSMD6	PSMD6	26S proteasome non-ATPase regulatory subunit 6	-0.475667	-0.41038	0.468822		0.425781	0.851788
TNFRSF14.5352.11.3	TNFRSF14	HVEM	Tumor necrosis factor receptor superfamily member 14	0.103654	0.434862	0.468351		0.0976562	0.658308
B3GNT6.7082.2.3	B3GNT6	B3GN6	UDP-GlcNAc:betaGal beta-1,3-N-acetylglucosaminyltransferase 6	0.156132	0.0805946	0.468196		0.734375	0.943268
RAET1G.18927.14.3	RAET1G	RET1G	Retinoic acid early transcript 1G protein	-0.669206	0.161606	0.467858		0.496094	0.870846
BAIAP2.19331.18.3	BAIAP2	BAIP2	Brain-specific angiogenesis inhibitor 1-associated protein 2	-0.59035	-0.647169	0.467578		0.164062	0.704993
F10.4878.3.1	F10	Coagulation Factor X	Coagulation Factor X	0.147899	0.905556	0.466669		0.25	0.753192
LAIR1.11284.24.3	LAIR1	LAIR1	Leukocyte-associated immunoglobulin-like receptor 1	-0.631608	-0.165323	0.466285		0.25	0.753192
C1D.7821.6.3	C1D	C1D	Nuclear nucleic acid-binding protein C1D	-0.425044	-0.209224	0.466238		0.652344	0.924399
TRIM72.24320.3.3	TRIM72	TRI72	Tripartite motif-containing protein 72	-0.241923	0.252969	0.465799		0.910156	0.985046
SCIMP.10510.62.3	SCIMP	SCIMP	SLP adapter and CSK-interacting membrane protein	-0.7519	0.309809	0.465543		0.300781	0.78199
PRTN3.13720.95.3	PRTN3	Proteinase-3	Myeloblastin	-0.0418406	-0.0562859	0.46545		0.496094	0.870846
GORAB.7247.1.3	GORAB	GORAB	RAB6-interacting golgin	-0.148092	0.226301	0.465351		1	1
TAF8.22798.111.3	TAF8	TAF8	Transcription initiation factor TFIID subunit 8	0.419612	0.40878	0.465118		0.570312	0.895003
CTLA4.3022.4.2	CTLA4	CTLA-4	Cytotoxic T-lymphocyte protein 4	-0.219463	-0.0734817	0.464987		0.496094	0.870846
TRIL.14104.1.3	TRIL	TRIL:CD	TLR4 interactor with leucine rich repeats:Cytoplasmic domain	-0.392087	-0.491643	0.464759		0.496094	0.870846
FANCL.10063.10.3	FANCL	FANCL	E3 ubiquitin-protein ligase FANCL	-0.816458	-0.705186	0.464609		0.734375	0.943268
NA.8979.1.3	NA	Fc_MOUSE	Fc_MOUSE	-0.964699	-0.698853	0.464597		0.570312	0.895003
MPZ.10615.18.3	MPZ	MYP0	Myelin protein P0	-0.330798	0.503612	0.464591		0.0273438	0.536222
CLTC.13711.10.3	CLTC	CLH1	Clathrin heavy chain 1	-1.27016	-1.04421	0.464581		0.164062	0.704993
MMP7.8475.15.3	MMP7	MMP-7	Matrilysin	0.106368	0.512765	0.464428		0.0390625	0.560688
C1QL2.15670.15.3	C1QL2	C1QL2	Complement C1q-like protein 2	-0.228869	0.216591	0.464349		0.164062	0.704993
SATB2.10081.17.3	SATB2	SATB2	DNA-binding protein SATB2	0.145373	0.188177	0.463996		1	1
MYL7.19296.51.3	MYL7	MLRA	Myosin regulatory light chain 2, atrial isoform	0.121766	0.449644	0.463774		0.425781	0.851788
SERPINH1.10800.15.3	SERPINH1	Collagen-binding protein	Serpin H1	-0.713751	-0.231738	0.463635		0.300781	0.78199
NA.8944.42.3	NA	Fc_MOUSE	Fc_MOUSE	-0.467523	0.342443	0.46352		0.570312	0.895003
EVPL.14019.73.3	EVPL	EVPL	Envoplakin	-0.356122	-0.00464602	0.463457		0.300781	0.78199
CREBBP.13614.6.3	CREBBP	CREB-binding protein	CREB-binding protein	1.00009	0.983393	0.462978		0.820312	0.966504
DUSP18.20959.12.3	DUSP18	DUS18	Dual specificity protein phosphatase 18	0.434985	0.123801	0.462479		0.910156	0.985046
IFNAR1.6055.53.3	IFNAR1	IFN-a/b R1	Interferon alpha/beta receptor 1	-0.716965	-0.15776	0.462254		0.359375	0.817007
KHK.21856.59.3	KHK	KHK	Ketohexokinase	-0.93757	-0.492703	0.462154		0.0390625	0.560688
C12orf76.23228.2.3	C12orf76	CL076	Uncharacterized protein C12orf76	-0.356449	-0.340257	0.461938		0.496094	0.870846
ADH7.11377.19.3	ADH7	ADH7	Alcohol dehydrogenase class 4 mu/sigma chain	-0.139668	-0.305948	0.461447		0.203125	0.734128
SUN3.8852.10.3	SUN3	SUN3	SUN domain-containing protein 3	-0.281794	0.5475	0.461317		0.0742188	0.625392
BTN3A3.22950.6.3	BTN3A3	BT3A3	Butyrophilin subfamily 3 member A3	0.0210623	0.598665	0.461249		0.203125	0.734128
NA.9088.20.3	NA	Fc_MOUSE	Fc_MOUSE	-0.532473	-0.21423	0.46121		0.0117188	0.514399
CDC42BPB.3629.60.4	CDC42BPB	MRCKB	Serine/threonine-protein kinase MRCK beta	-1.00058	-0.393587	0.46042		0.0742188	0.625392
IGDCC3.11952.1.3	IGDCC3	IGDC3:CD	Immunoglobulin superfamily DCC subclass member 3:Cytoplasmic domain	0.414829	0.875204	0.460376		0.300781	0.78199
ITSN1.14070.56.3	ITSN1	ITSN1	Intersectin-1	-0.479262	-0.023965	0.460287		0.359375	0.817007
BAG3.10078.5.3	BAG3	BAG3	BAG family molecular chaperone regulator 3	-1.0204	0.485727	0.460088		0.734375	0.943268
RAB3D.19379.154.3	RAB3D	RAB3D	Ras-related protein Rab-3D	0.32615	0.87834	0.459645		0.25	0.753192
FSHB.8036.75.3	FSHB	FSHB	Follitropin subunit beta	-0.430542	-0.698856	0.459632		0.425781	0.851788
NA.7800.85.3	NA	Fc_MOUSE	Fc_MOUSE	0.075148	0.1796	0.459386		0.128906	0.684899
CADPS2.25099.4.3	CADPS2	CAPS2	Calcium-dependent secretion activator 2	-0.2045	0.0985585	0.458477		0.910156	0.985046
CDH2.3797.1.1	CDH2	Cadherin-2	Cadherin-2	-1.0392	-0.381032	0.457918		0.25	0.753192
CD34.11285.8.3	CD34	CD34	Hematopoietic progenitor cell antigen CD34	-1.13952	-0.452708	0.457913		0.25	0.753192
CDH15.11215.6.3	CDH15	CAD15:CD	Cadherin-15:Cytoplasmic domain	-0.348904	-0.338142	0.457846		0.570312	0.895003
CMPK1.8312.139.3	CMPK1	Cytidylate kinase	UMP-CMP kinase	-0.757694	-0.289326	0.457737		0.128906	0.684899
LDOC1.8378.3.4	LDOC1	LDOC1	Protein LDOC1	-0.392707	0.178224	0.457453		0.0546875	0.588163
TMEM190.10442.1.3	TMEM190	TM190	Transmembrane protein 190	0.352924	0.393701	0.456745		0.203125	0.734128
KLRC4.10552.88.3	KLRC4	NKG2F	NKG2-F type II integral membrane protein	-0.154102	-0.0687228	0.456353		0.425781	0.851788
LAG3.5099.14.3	LAG3	LAG-3	Lymphocyte activation gene 3 protein	0.949293	0.783666	0.455969		1	1
AGT.3484.60.2	AGT	Angiotensinogen	Angiotensinogen	-0.657092	0.0694743	0.455806		0.496094	0.870846
ZFAND5.18317.111.3	ZFAND5	ZFAN5	AN1-type zinc finger protein 5	-0.086322	0.196314	0.455692		1	1
CTHRC1.15467.10.3	CTHRC1	CTHR1	Collagen triple helix repeat-containing protein 1	0.297781	0.889654	0.45567		0.0390625	0.560688
COL28A1.10702.1.3	COL28A1	COSA1	Collagen alpha-1(XXVIII) chain	0.535275	1.19502	0.455136		0.0976562	0.658308
BNIP3.7045.4.3	BNIP3	BNIP3	BCL2/adenovirus E1B 19 kDa protein-interacting protein 3	-0.975246	-1.04103	0.455091		0.910156	0.985046
BRAF.15669.7.3	BRAF	BRAF1	Serine/threonine-protein kinase B-raf	-0.648612	-0.18602	0.455084		0.203125	0.734128
DPEP1.10528.2.3	DPEP1	DPEP1	Dipeptidase 1	-0.41506	-1.01399	0.454695		0.359375	0.817007
BDNF.14047.78.3	BDNF	BDNF	Brain-derived neurotrophic factor	0.0637999	0.162614	0.454306		0.203125	0.734128
DUPD1.23323.25.3	DUPD1	DUPD1	Dual specificity phosphatase DUPD1	0.115046	0.145486	0.454254		0.820312	0.966504
SIAH1.21858.25.3	SIAH1	SIAH1	E3 ubiquitin-protein ligase SIAH1	-0.346369	0.392056	0.454227		0.0546875	0.588163
IL1RAPL1.20522.2.3	IL1RAPL1	IRPL1	Interleukin-1 receptor accessory protein-like 1	0.0915042	-0.0676485	0.453951		0.652344	0.924399
TEX30.22802.13.3	TEX30	TEX30	Testis-expressed protein 30	0.21902	0.378458	0.453923		0.726286	0.943268
FCMR.6574.11.3	FCMR	FAIM3	Fas apoptotic inhibitory molecule 3	1.02614	1.44161	0.453439		0.0976562	0.658308
RLN2.6621.10.3	RLN2	REL2	Prorelaxin H2	-0.954585	-0.23416	0.453016		0.0546875	0.588163
HAVCR2.11481.25.3	HAVCR2	TIMD3	Hepatitis A virus cellular receptor 2	0.302159	0.623588	0.452778		0.00390625	0.47568
ST6GALNAC3.10705.14.3	ST6GALNAC3	SIA7C	Alpha-N-acetylgalactosaminide alpha-2,6-sialyltransferase 3	-0.317012	-0.00586039	0.452757		0.300781	0.78199
BIRC2.10046.55.3	BIRC2	cIAP-1	Baculoviral IAP repeat-containing protein 2	-0.00338461	0.474694	0.452646		0.0976562	0.658308
FCHSD1.24895.25.3	FCHSD1	FCSD1	F-BAR and double SH3 domains protein 1	1.07412	1.2392	0.452524		0.910156	0.985046
TOR4A.13459.30.3	TOR4A	CI167	Torsin-4A	-0.863485	-0.122508	0.452339		0.0546875	0.588163
INSL5.10462.14.3	INSL5	INSL5	Insulin-like peptide INSL5	-0.679151	-0.205344	0.452031		0.0195312	0.536222
GBP2.18891.98.3	GBP2	GBP2	Guanylate-binding protein 2	0.904807	1.13299	0.451993		1	1
KAT2B.12368.18.3	KAT2B	PCAF	Histone acetyltransferase KAT2B	-0.537168	-0.549303	0.451762		0.570312	0.895003
ADAT1.22363.31.3	ADAT1	ADAT1	tRNA-specific adenosine deaminase 1	-0.448104	0.507624	0.451733		0.359375	0.817007
C5.2381.52.4	C5	C5	Complement C5	0.227424	0.799988	0.451649		0.425781	0.851788
LDLRAP1.18183.3.3	LDLRAP1	ARH	Low density lipoprotein receptor adapter protein 1	-1.03173	-0.181998	0.450979		0.0742188	0.625392
DFFA.21249.115.3	DFFA	DFFA	DNA fragmentation factor subunit alpha	0.217832	0.485888	0.450872		0.203125	0.734128
IL1B.3037.62.1	IL1B	IL-1b	Interleukin-1 beta	-0.873797	-0.399519	0.450871		0.300781	0.78199
PSG2.6405.74.3	PSG2	PSG2	Pregnancy-specific beta-1-glycoprotein 2	-0.846864	-0.617559	0.45049		0.425781	0.851788
RBFOX1.22074.35.3	RBFOX1	Ataxin-2-binding protein 1	Ataxin-2-binding protein 1	-0.623134	-0.0883247	0.450481		0.425781	0.851788
NA.6419.75.3	NA	Fc_MOUSE	Fc_MOUSE	0.0692027	-0.274447	0.45036		0.820312	0.966504
OLFML3.8660.5.3	OLFML3	OLFL3	Olfactomedin-like protein 3	0.26445	0.768447	0.450218		0.164062	0.704993
REG3A.9277.16.3	REG3A	PAP1	Regenerating islet-derived protein 3-alpha	-0.500734	0.220579	0.450178		0.0742188	0.625392
M1AP.23685.132.3	M1AP	M1AP	Meiosis 1 arrest protein	-1.07868	-0.643951	0.450135		0.570312	0.895003
CDH17.16613.3.3	CDH17	CAD17	Cadherin-17	-0.243822	0.41146	0.450061		0.164062	0.704993
HOMER3.21799.15.3	HOMER3	HOME3	Homer protein homolog 3	-0.741725	-0.507662	0.450011		0.128906	0.684899
DNAJC4.8653.132.3	DNAJC4	DNJC4:C-term	DnaJ homolog subfamily C member 4:C-term	0.415915	-0.490076	0.449729		0.652344	0.924399
YAP1.25451.39.3	YAP1	YAP1	Transcriptional coactivator YAP1	1.98463	2.38171	0.448536		0.359375	0.817007
NONO.24910.18.3	NONO	NonO protein	Non-POU domain-containing octamer-binding protein	-0.68747	-0.420135	0.448514		0.734375	0.943268
BHMT2.14226.120.3	BHMT2	BHMT2	S-methylmethionine--homocysteine S-methyltransferase BHMT2	-1.02129	-0.38241	0.4484		0.0742188	0.625392
LIMK1.25308.8.3	LIMK1	LIMK1	LIM domain kinase 1	0.850885	1.35463	0.448144		0.652344	0.924399
EVA1B.8062.15.3	EVA1B	F176B	Protein eva-1 homolog B	-0.0347136	0.148636	0.447974		0.128906	0.684899
SMIM10.9379.248.3	SMIM10	CX069	Small integral membrane protein 10	-1.23204	-0.571198	0.447927		0.128906	0.684899
DOK2.19578.19.3	DOK2	DOK2	Docking protein 2	-0.430353	0.00647161	0.447751		0.496094	0.870846
NA.10497.242.3	NA	Fc_MOUSE	Fc_MOUSE	0.179769	0.560283	0.447456		0.25	0.753192
SLC3A2.10430.31.3	SLC3A2	4F2:CD	4F2 cell-surface antigen heavy chain:Cytoplasmic domain	-0.154452	-0.242246	0.447279		1	1
IGF2R.3676.15.3	IGF2R	IGF-II receptor	Cation-independent mannose-6-phosphate receptor	-0.607469	-0.103564	0.447042		0.0390625	0.560688
ERMAP.8631.13.3	ERMAP	ERMAP	Erythroid membrane-associated protein	0.181222	1.02945	0.446934		0.203125	0.734128
PDE6D.13491.40.3	PDE6D	PDE6D	Retinal rod rhodopsin-sensitive cGMP 3',5'-cyclic phosphodiesterase subunit delta	-0.470003	0.344315	0.446343		0.570312	0.895003
NA.9387.13.3	NA	Fc_MOUSE	Fc_MOUSE	-0.711331	-0.551322	0.446102		0.203125	0.734128
KIR2DS2.10428.1.3	KIR2DS2	KI2S2	Killer cell immunoglobulin-like receptor 2DS2	-0.393226	-0.0747334	0.445574		0.300781	0.78199
IER3.9786.310.3	IER3	IEX1	Radiation-inducible immediate-early gene IEX-1	-0.49532	-0.888735	0.445407		0.425781	0.851788
PSMG2.21136.1.3	PSMG2	PSMG2	Proteasome assembly chaperone 2	-0.182727	0.808485	0.444944		0.425781	0.851788
KLB.19557.3.3	KLB	KLOTB	Beta-klotho	1.94008	1.12692	0.444764		0.496094	0.870846
BPIFB1.15367.38.3	BPIFB1	LPLC1	BPI fold-containing family B member 1	-0.605517	-0.334948	0.444493		0.25	0.753192
TMEM185A.14633.26.3	TMEM185A	T185A	Transmembrane protein 185A	-0.541689	-0.0741974	0.444465		0.300781	0.78199
NAB2.13680.3.3	NAB2	NAB2	NGFI-A-binding protein 2	0.275557	0.180362	0.444398		0.910156	0.985046
PSMB10.21861.8.3	PSMB10	PSB10	Proteasome subunit beta type-10	-0.249267	0.319367	0.444377		0.0546875	0.588163
DOCK2.25904.17.3	DOCK2	DOCK2	Dedicator of cytokinesis protein 2	0.120217	0.70909	0.444203		0.652344	0.924399
ZFP36.22395.7.3	ZFP36	Tristetraproline	Tristetraproline	-0.230369	-0.423304	0.444123		0.425781	0.851788
TMEM230.11542.11.3	TMEM230	TM230	Transmembrane protein 230	-0.106889	-0.698818	0.443749		0.425781	0.851788
STIM1.8916.32.3	STIM1	STIM1:CD	Stromal interaction molecule 1:Cytoplasmic domain	-0.0643425	-0.103475	0.443503		0.496094	0.870846
RTL6.20954.27.3	RTL6	LDOCL	Protein LDOC1L	-0.526906	-0.753607	0.442864		0.300781	0.78199
MARCO.9003.99.3	MARCO	MARCO	Macrophage receptor MARCO	-0.306298	0.334216	0.442767		0.425781	0.851788
KIR2DL4.5095.21.3	KIR2DL4	KI2L4	Killer cell immunoglobulin-like receptor 2DL4	-0.0750064	1.23711	0.442545		0.300781	0.78199
HSPA1A.10803.22.3	HSPA1A	HSP 70	Heat shock 70 kDa protein 1A	0.637707	0.744457	0.442369		0.300781	0.78199
CCL15.18289.16.3	CCL15	MIP-5	C-C motif chemokine 15	0.34801	0.674989	0.441829		0.0078125	0.508486
CTSS.3181.50.2	CTSS	Cathepsin S	Cathepsin S	0.826757	1.17198	0.441535		0.0976562	0.658308
SOX2.18294.26.3	SOX2	SOX2	Transcription factor SOX-2	-0.429294	0.0121785	0.441472		0.652344	0.924399
NSDHL.8038.41.3	NSDHL	NSDHL	Sterol-4-alpha-carboxylate 3-dehydrogenase, decarboxylating	0.0869267	0.407564	0.440996		0.25	0.753192
PIK3C2A.14028.22.3	PIK3C2A	P3C2A	Phosphatidylinositol 4-phosphate 3-kinase C2 domain-containing subunit alpha	0.387547	0.332392	0.440875		0.734375	0.943268
TM2D1.20229.67.3	TM2D1	TM2D1	TM2 domain-containing protein 1	-0.551824	-0.320114	0.440377		0.25	0.753192
HAMP.3504.58.2	HAMP	LEAP-1	Hepcidin	0.909121	1.46384	0.440019		0.0117188	0.514399
TMUB1.25255.4.3	TMUB1	TMUB1	Transmembrane and ubiquitin-like domain-containing protein 1	-1.01431	-0.510003	0.439908		0.203125	0.734128
C17orf78.6571.75.3	C17orf78	CQ078:N-term	Uncharacterized protein C17orf78:N-term	-0.21916	0.107749	0.439697		0.359375	0.817007
ERP29.4983.6.1	ERP29	ERP29	Endoplasmic reticulum resident protein 29	1.09755	1.00315	0.439431		0.820312	0.966504
KIR2DS4.17152.10.3	KIR2DS4	KI2S4	Killer cell immunoglobulin-like receptor 2DS4	-0.948582	-0.374468	0.439204		0.0976562	0.658308
FAM151A.7856.51.3	FAM151A	F151A	Protein FAM151A	-0.331862	0.257963	0.439083		0.425781	0.851788
FGF3.7894.155.3	FGF3	FGF-3	Fibroblast growth factor 3	0.168733	0.726644	0.438986		0.300781	0.78199
NXPH1.4562.1.2	NXPH1	NXPH1	Neurexophilin-1	0.541008	0.364663	0.43803		0.359375	0.817007
FABP4.15386.7.3	FABP4	FABPA	Fatty acid-binding protein, adipocyte	1.42455	1.36483	0.437888		0.910156	0.985046
FOXO4.22147.19.3	FOXO4	FOXO4	Forkhead box protein O4	-0.105001	-0.0420449	0.437831		0.300781	0.78199
PGLYRP3.10561.5.3	PGLYRP3	PGRP-I-alpha	Peptidoglycan recognition protein 3	0.114426	-0.176414	0.43736		0.820312	0.966504
PYCR1.18170.46.3	PYCR1	P5CR1	Pyrroline-5-carboxylate reductase 1, mitochondrial	-0.785793	-0.212309	0.437303		0.359375	0.817007
PHGDH.8986.2.3	PHGDH	SERA	D-3-phosphoglycerate dehydrogenase	0.362861	0.535244	0.43707		0.128906	0.684899
FUBP3.24952.28.3	FUBP3	FUBP3	Far upstream element-binding protein 3	0.0171673	0.726727	0.436751		0.425781	0.851788
EML2.25907.47.3	EML2	EMAL2	Echinoderm microtubule-associated protein-like 2	-0.831866	-0.308308	0.436323		0.164062	0.704993
PLA2G7.5015.15.1	PLA2G7	PAFAH	Platelet-activating factor acetylhydrolase	0.172449	0.404287	0.436254		0.425781	0.851788
GSTK1.13474.40.3	GSTK1	GSTK1	Glutathione S-transferase kappa 1	0.297838	0.184964	0.436081		0.359375	0.817007
ADGRE2.4546.27.3	ADGRE2	EMR2	Adhesion G protein-coupled receptor E2	0.720462	0.624201	0.43543		0.359375	0.817007
OTC.15431.31.3	OTC	OTCase	Ornithine carbamoyltransferase, mitochondrial	-0.316947	0.563814	0.435198		0.0390625	0.560688
BUB1.12033.3.3	BUB1	BUB1	Mitotic checkpoint serine/threonine-protein kinase BUB1	0.266185	-0.12511	0.43438		0.910156	0.985046
PTGES3.17154.2.3	PTGES3	TEBP	Prostaglandin E synthase 3	-0.174174	0.390763	0.433858		0.300781	0.78199
DSC3.4981.6.1	DSC3	DSC3	Desmocollin-3	-0.726753	-0.348464	0.433843		0.570312	0.895003
KDR.3651.50.5	KDR	VEGF sR2	Vascular endothelial growth factor receptor 2	-0.429826	0.16584	0.433754		0.0976562	0.658308
ALPI.17441.4.3	ALPI	Alkaline phosphatase, intestine	Intestinal-type alkaline phosphatase	-0.134536	-0.333876	0.433633		0.734375	0.943268
MRM2.21161.16.3	MRM2	MRM2	rRNA methyltransferase 2, mitochondrial	-0.248246	-0.319233	0.433584		1	1
B3GNT4.16585.16.3	B3GNT4	B3GN4	N-acetyllactosaminide beta-1,3-N-acetylglucosaminyltransferase 4	0.180636	0.140775	0.433174		1	1
S100A7A.21574.106.3	S100A7A	S100A15	S100 calcium-binding protein A15	0.200618	-0.285198	0.432928		0.652344	0.924399
CFAP300.23213.21.3	CFAP300	CK070	Uncharacterized protein C11orf70	-1.23497	-0.685605	0.43249		0.203125	0.734128
PFKFB4.25041.11.3	PFKFB4	F264	6-phosphofructo-2-kinase/fructose-2,6-bisphosphatase 4	-0.925709	-0.716403	0.432412		0.362727	0.819445
ASGR1.5452.71.3	ASGR1	ASGR1	Asialoglycoprotein receptor 1	-1.20211	0.100986	0.43234		0.0976562	0.658308
SCFD1.24898.39.3	SCFD1	SCFD1	Sec1 family domain-containing protein 1	-0.115952	-0.324716	0.432035		0.570312	0.895003
SOST.13101.60.3	SOST	SOST	Sclerostin	-0.21886	0.285655	0.432011		0.128906	0.684899
LTO1.18195.3.3	LTO1	ORAV1	Oral cancer-overexpressed protein 1	-0.707572	-0.543841	0.43184		0.652344	0.924399
UBE2R2.19824.3.3	UBE2R2	UB2R2	Ubiquitin-conjugating enzyme E2 R2	-0.665219	-0.187993	0.431756		0.128906	0.684899
IFNA10.5733.61.3	IFNA10	IFN10	Interferon alpha-10	-0.314133	0.232037	0.431653		0.570312	0.895003
NA.3724.64.1	NA	EXE4_HELSU	Exendin-4_HELSU	-0.954828	-0.793526	0.431356		0.734375	0.943268
EDEM2.21512.6.3	EDEM2	EDEM2	ER degradation-enhancing alpha-mannosidase-like 2	-0.805584	-0.51651	0.431062		0.128906	0.684899
UBE2C.20142.42.3	UBE2C	UBE2C	Ubiquitin-conjugating enzyme E2 C	0.444381	0.246825	0.430583		0.820312	0.966504
VAMP3.7903.18.3	VAMP3	VAMP3	Vesicle-associated membrane protein 3	-0.666439	-0.364653	0.430402		0.300781	0.78199
IGDCC3.7118.24.3	IGDCC3	IGDC3:ECD	Immunoglobulin superfamily DCC subclass member 3:Extracellular domain	0.339741	0.739081	0.430272		0.203125	0.734128
SAA2.18832.65.3	SAA2	SAA2	Serum amyloid A-2 protein	-0.548512	-0.448395	0.42916		0.425781	0.851788
KCTD4.21588.4.3	KCTD4	KCTD4	BTB/POZ domain-containing protein KCTD4	-0.192141	-0.455977	0.429138		0.820312	0.966504
TIGAR.12476.50.3	TIGAR	TIGAR	Fructose-2,6-bisphosphatase TIGAR	0.089314	0.849159	0.428517		0.25	0.753192
NA.11917.8.3	NA	Fc_MOUSE	Fc_MOUSE	-0.0839977	0.307111	0.428318		0.570312	0.895003
TMCO5A.6907.17.3	TMCO5A	TMC5A	Transmembrane and coiled-coil domain-containing protein 5A	-0.384017	0.28359	0.427889		0.0117188	0.514399
SPANXN3.22787.39.3	SPANXN3	SPXN3	Sperm protein associated with the nucleus on the X chromosome N3	-0.657269	-0.683976	0.427849		0.734375	0.943268
ERCC1.12585.39.3	ERCC1	ERCC1	DNA excision repair protein ERCC-1	-0.177195	-0.0922887	0.427391		0.820312	0.966504
GCNT4.10842.7.3	GCNT4	GCNT4	Beta-1,3-galactosyl-O-glycosyl-glycoprotein beta-1,6-N-acetylglucosaminyltransferase 4	-0.374397	0.113489	0.427385		0.300781	0.78199
PLTP.15475.4.3	PLTP	PLTP	Phospholipid transfer protein	-0.220206	0.186541	0.427328		0.0390625	0.560688
XYLB.21769.10.3	XYLB	XYLB	Xylulose kinase	0.141847	0.988234	0.426933		0.425781	0.851788
ZFYVE27.9102.28.3	ZFYVE27	ZFY27:CD region 2	Protrudin:Cytoplasmic domain, region 2, isoform 5	0.646416	0.865468	0.426895		0.570312	0.895003
INPP5F.24971.2.3	INPP5F	SAC2	Phosphatidylinositide phosphatase SAC2	-0.567353	-0.283612	0.426625		0.570312	0.895003
DEFB127.20543.19.3	DEFB127	DB127	Beta-defensin 127	-0.259238	-0.0684517	0.426335		0.203125	0.734128
FXN.11833.83.3	FXN	FRDA	Frataxin, mitochondrial	-0.115916	0.338287	0.426233		0.0976562	0.658308
SPON2.8099.42.3	SPON2	SPON2	Spondin-2	-0.367287	0.159592	0.426203		0.0546875	0.588163
CKB_CKM.3714.49.2	CKB_CKM	CK-MB	Creatine kinase M-type:Creatine kinase B-type heterodimer	0.0664571	0.979914	0.42616		0.734375	0.943268
HSPA1A.10749.18.3	HSPA1A	HSP 70	Heat shock 70 kDa protein 1A	1.79858	1.43714	0.425797		0.910156	0.985046
INHBA_INHBC.18814.21.3	INHBA_INHBC	Activin AC	Inhibin beta A chain:Inhibin beta C chain heterodimer	0.893466	1.30397	0.425385		0.0546875	0.588163
KDSR.19483.16.3	KDSR	KDSR	3-ketodihydrosphingosine reductase	-0.890015	-0.520647	0.424878		0.25	0.753192
NA.9493.56.3	NA	Fc_MOUSE	Fc_MOUSE	-0.249666	0.431947	0.42477		0.0546875	0.588163
DSTN.18883.4.3	DSTN	DEST	Destrin	0.123005	0.887431	0.424741		0.128906	0.684899
SIGLEC12.10037.98.3	SIGLEC12	SIG12:Ig-like V-type 2	Sialic acid-binding Ig-like lectin 12:Ig-like V-type 2 domain, Isoform long	-0.329066	0.0949152	0.423981		0.164062	0.704993
TXNIP.11682.7.3	TXNIP	TXNIP	Thioredoxin-interacting protein	-0.264515	0.227449	0.423717		0.0976562	0.658308
SSR2.21837.3.3	SSR2	SSRB	Translocon-associated protein subunit beta	-0.747314	-0.539736	0.423641		0.0742188	0.625392
CALR.5264.65.3	CALR	calreticulin	Calreticulin	-0.580902	-0.357878	0.423394		0.0976562	0.658308
PKN2.25948.18.3	PKN2	PKN2	Serine/threonine-protein kinase N2	0.0601512	0.44098	0.422565		0.0195312	0.536222
TPGS2.20436.93.3	TPGS2	TPGS2	Tubulin polyglutamylase complex subunit 2	0.117931	0.0744894	0.421767		0.820312	0.966504
SMR3A.7838.27.3	SMR3A	SMR3A	Submaxillary gland androgen-regulated protein 3A	-0.237161	0.376727	0.42131		0.652344	0.924399
SLIT3.18931.40.3	SLIT3	SLIT3	Slit homolog 3 protein	0.375814	0.768361	0.421284		0.820312	0.966504
MED4.14021.81.3	MED4	MED4	Mediator of RNA polymerase II transcription subunit 4	-0.51455	0.13066	0.421027		0.300781	0.78199
PIPOX.23652.15.3	PIPOX	SOX	Peroxisomal sarcosine oxidase	-0.905009	-0.254764	0.420933		0.128906	0.684899
MFAP2.9294.45.3	MFAP2	MFAP2	Microfibrillar-associated protein 2	0.234233	1.16735	0.420482		0.25	0.753192
GDAP1L1.23402.147.3	GDAP1L1	GD1L1	Ganglioside-induced differentiation-associated protein 1-like 1	0.423141	1.08674	0.420183		0.164062	0.704993
CKB.3800.71.2	CKB	CK-BB	Creatine kinase B-type	-0.415322	-0.0917782	0.420123		0.203125	0.734128
RHOT1.21752.10.3	RHOT1	MIRO1	Mitochondrial Rho GTPase 1	0.263039	0.0863859	0.420009		0.820312	0.966504
MEF2D.24266.2.3	MEF2D	MEF2D	Myocyte-specific enhancer factor 2D	-0.331984	-0.546446	0.419889		0.652344	0.924399
OTUB2.12493.42.3	OTUB2	OTUB2	Ubiquitin thioesterase OTUB2	-1.70987	-1.07892	0.419879		0.300781	0.78199
C20orf173.7046.6.3	C20orf173	CT173	Uncharacterized protein C20orf173	-1.29345	-0.543677	0.419766		0.183431	0.734128
PRKAA2_PRKAB2_PRKAG1.5245.40.5	PRKAA2_PRKAB2_PRKAG1	AMPK a2b2g1	AMP Kinase (alpha2beta2gamma1)	-0.670855	-0.269094	0.419598		0.496094	0.870846
CD40LG.3534.14.2	CD40LG	CD40 ligand, soluble	CD40 ligand	0.0837912	0.718616	0.419155		0.652344	0.924399
CDH10.20529.7.3	CDH10	CAD10	Cadherin-10	0.0494031	0.522204	0.419075		0.203125	0.734128
SYT5.9099.19.3	SYT5	SYT5	Synaptotagmin-5	0.0639284	0.293252	0.41906		0.128906	0.684899
ECRG4.6362.6.3	ECRG4	AUGN	Augurin	-0.778679	-0.236158	0.419055		0.203125	0.734128
CLNK.25501.128.3	CLNK	CLNK	Cytokine-dependent hematopoietic cell linker	-0.676653	-0.603731	0.418427		0.652344	0.924399
ESM1.3805.16.2	ESM1	Endocan	Endothelial cell-specific molecule 1	1.45052	1.5024	0.418262		0.496094	0.870846
SLC14A1.13430.50.3	SLC14A1	UT1	Urea transporter 1	-0.522408	-0.058614	0.418128		0.203125	0.734128
KLK13.3200.49.2	KLK13	kallikrein 13	Kallikrein-13	-0.308976	0.366369	0.418088		0.734375	0.943268
CAMK4.18904.23.3	CAMK4	KCC4	Calcium/calmodulin-dependent protein kinase type IV	0.621301	0.948618	0.417689		0.203125	0.734128
SERPINI2.7117.21.3	SERPINI2	SPI2	Serpin I2	-0.549811	0.373017	0.417633		0.300781	0.78199
NRAC.13464.8.3	NRAC	NRAC	Nutritionally-regulated adipose and cardiac enriched protein homolog	0.0581424	0.475669	0.417527		0.496094	0.870846
CD5.14065.11.3	CD5	CD5:CD	T-cell surface glycoprotein CD5:Cytoplasmic domain	0.240073	0.683267	0.416892		0.570312	0.895003
SVBP.20379.59.3	SVBP	SVBP	Small vasohibin-binding protein	-0.255052	0.397863	0.41688		0.203125	0.734128
TSR3.7018.10.3	TSR3	TSR3	Ribosome biogenesis protein TSR3 homolog	-0.502472	-0.0474544	0.416863		0.496094	0.870846
PSD.13055.53.3	PSD	PSD1	PH and SEC7 domain-containing protein 1	-0.839677	-0.553573	0.416701		0.0976562	0.658308
C1S.20203.45.3	C1S	C1s	Complement C1s subcomponent	1.33041	1.57036	0.416527		0.128906	0.684899
DLL3.9974.8.3	DLL3	DLL3	Delta-like protein 3	-0.0611581	0.1829	0.416521		0.820312	0.966504
HNF4A.10041.3.3	HNF4A	HNF4A	Hepatocyte nuclear factor 4-alpha	0.571656	0.733063	0.416262		0.300781	0.78199
CFD.2946.52.2	CFD	Factor D	Complement factor D	1.10817	1.41364	0.41584		0.203125	0.734128
JPT1.19335.2.3	JPT1	HN1	Hematological and neurological expressed 1 protein	1.13802	1.07868	0.415789		0.359375	0.817007
PI15.5745.64.3	PI15	PI15	Peptidase inhibitor 15	-0.355845	0.265425	0.414436		0.0742188	0.625392
F11.2190.55.1	F11	Coagulation Factor XI	Coagulation Factor XI	0.462151	0.589506	0.414234		0.496094	0.870846
ANGPTL3.10382.1.3	ANGPTL3	ANGL3	Angiopoietin-related protein 3	0.845344	1.1091	0.414026		0.359375	0.817007
PCNA.2915.6.2	PCNA	PCNA	Proliferating cell nuclear antigen	0.0340849	0.00823082	0.413506		1	1
HMOX1.17398.55.3	HMOX1	HO-1	Heme oxygenase 1	0.380866	1.2269	0.4135		0.25	0.753192
TRIB2.12363.70.3	TRIB2	TRIB2	Tribbles homolog 2	0.39222	0.204223	0.41333		0.910156	0.985046
ANKRD1.15361.37.3	ANKRD1	ANKR1	Ankyrin repeat domain-containing protein 1	0.20595	0.274492	0.41317		0.0976562	0.658308
PI3.4982.54.1	PI3	Elafin	Elafin	0.27569	1.31167	0.412809		0.00390625	0.47568
BDP1.8929.7.3	BDP1	BDP1	Transcription factor TFIIIB component B'' homolog	-0.477091	0.143091	0.412753		0.203125	0.734128
TCP10L3.23544.10.3	TCP10L3	TCP10	T-complex protein 10A homolog	1.06677	-0.0128452	0.412555		1	1
TAFA2.6430.36.3	TAFA2	F19A2	Protein FAM19A2	-0.236056	0.24504	0.411088		0.496094	0.870846
STATH.17172.19.3	STATH	STAT	Statherin	-0.389769	-0.436679	0.410585		0.652344	0.924399
RAMP3.15437.11.3	RAMP3	RAMP3	Receptor activity-modifying protein 3	0.385902	0.517093	0.410474		0.496094	0.870846
NA.9584.105.3	NA	Fc_MOUSE	Fc_MOUSE	0.0291802	-0.251697	0.410307		0.910156	0.985046
THAP11.22805.18.3	THAP11	THA11	THAP domain-containing protein 11	0.396495	0.806649	0.410154		0.203125	0.734128
NA.3742.78.3	NA	NIGB_SAMNI	Nigrin b_SAMNI	-0.473846	-0.257452	0.410144		0.203125	0.734128
ARHGAP1.11955.1.3	ARHGAP1	RHG01:Rho-GAP	Rho GTPase-activating protein 1:Rho-GTPase activating protein domain	0.406792	0.652228	0.410116		0.496094	0.870846
HSPA1L.12041.33.3	HSPA1L	HS71L	Heat shock 70 kDa protein 1-like	-0.701763	-0.21443	0.409935		0.164062	0.704993
EFNA4.14050.61.3	EFNA4	Ephrin-A4	Ephrin-A4	1.00684	1.44196	0.409582		0.0742188	0.625392
ZW10.25262.6.3	ZW10	ZW10	Centromere/kinetochore protein zw10 homolog	-0.430451	-0.305084	0.409414		0.25	0.753192
NA.8482.39.3	NA	NIGB_SAMNI	Nigrin b_SAMNI	0.526001	0.805155	0.409238		0.652344	0.924399
CCL22.3508.78.3	CCL22	MDC	C-C motif chemokine 22	0.195344	0.488736	0.409098		0.128906	0.684899
RRBP1.9913.4.3	RRBP1	RRBP1	Ribosome-binding protein 1	-0.598027	-0.403905	0.409058		0.496094	0.870846
ALDOB.18185.118.3	ALDOB	ALDOB	Fructose-bisphosphate aldolase B	0.64893	0.831785	0.40902		0.0546875	0.588163
RPS6KA6.12688.115.3	RPS6KA6	KS6A6	Ribosomal protein S6 kinase alpha-6	-0.98003	-1.0237	0.408883		0.624065	0.924399
IL12A_EBI3.20533.39.3	IL12A_EBI3	IL-35	Interleukin-35	0.63776	0.829588	0.408879		0.128906	0.684899
RPP25L.24251.44.3	RPP25L	RP25L	Ribonuclease P protein subunit p25-like protein	-0.152673	0.130678	0.408869		0.0976562	0.658308
XPO5.25963.2.3	XPO5	XPO5	Exportin-5	-0.595571	-0.330497	0.408476		0.359375	0.817007
RGS5.16850.5.3	RGS5	RGS5	Regulator of G-protein signaling 5	-0.386953	0.0669388	0.40804		0.425781	0.851788
RELL2.6600.70.3	RELL2	RELL2	RELT-like protein 2	-0.398414	-0.426592	0.407847		0.0976562	0.658308
SPATA9.7809.22.3	SPATA9	SPAT9	Spermatogenesis-associated protein 9	0.683759	2.07091	0.407792		0.203125	0.734128
GCSH.10956.82.3	GCSH	GCSH	Glycine cleavage system H protein, mitochondrial	0.636418	0.951984	0.406891		0.359375	0.817007
NA.7034.4.3	NA	Fc_MOUSE	Fc_MOUSE	-0.617237	-0.117975	0.406877		0.25	0.753192
MIA.2687.2.1	MIA	MIA	Melanoma-derived growth regulatory protein	-0.255161	0.101452	0.406834		0.652344	0.924399
PLBD2.6536.54.3	PLBD2	LAML2	Putative phospholipase B-like 2	-0.717218	-0.224291	0.406801		0.128906	0.684899
PLAAT2.7822.11.3	PLAAT2	HRSL2	HRAS-like suppressor 2	-0.195005	0.312572	0.406482		0.734375	0.943268
OAT.20237.38.3	OAT	OAT	Ornithine aminotransferase, mitochondrial	0.894913	0.541013	0.406157		0.910156	0.985046
APOBEC3G.13930.3.3	APOBEC3G	ABC3G	DNA dC->dU-editing enzyme APOBEC-3G	0.31069	0.105071	0.406113		0.652344	0.924399
LRFN5.6587.6.3	LRFN5	LRFN5	Leucine-rich repeat and fibronectin type-III domain-containing protein 5	-0.202194	-0.352788	0.405834		0.25	0.753192
GNG11.18282.1.3	GNG11	GBG11	Guanine nucleotide-binding protein G(I)/G(S)/G(O) subunit gamma-11	-0.698875	-0.763276	0.405749		0.910156	0.985046
ALDH6A1.19136.22.3	ALDH6A1	MMSA	Methylmalonate-semialdehyde dehydrogenase [acylating], mitochondrial	0.112527	-0.274119	0.405583		0.734375	0.943268
ZAP70.3837.6.2	ZAP70	ZAP70	Tyrosine-protein kinase ZAP-70	-1.13791	-0.517497	0.404904		0.164062	0.704993
SCT.3728.52.2	SCT	Secretin	Secretin	-0.588882	-0.0966427	0.40481		0.300781	0.78199
BEND6.20993.13.3	BEND6	BEND6	BEN domain-containing protein 6	-0.228898	0.649425	0.404664		0.203125	0.734128
IGFBP1.13741.36.3	IGFBP1	IGFBP-1	Insulin-like growth factor-binding protein 1	-0.186323	-0.226266	0.404265		0.910156	0.985046
EGF.5509.7.3	EGF	EGF:ECD	Epidermal growth factor:Extracellular domain	0.0240258	0.872254	0.404019		0.359375	0.817007
CFP.2960.66.2	CFP	Properdin	Properdin	-0.231325	0.368089	0.403699		0.425781	0.851788
IFRD1.25428.103.3	IFRD1	IFRD1	Interferon-related developmental regulator 1	-0.594427	-0.259136	0.403529		0.0546875	0.588163
MIF.5356.2.3	MIF	MIF	Macrophage migration inhibitory factor	0.107839	0.445103	0.403413		0.0390625	0.560688
CTSF.9212.22.3	CTSF	CATF	Cathepsin F	-0.519091	-0.550669	0.402188		0.652344	0.924399
PTH1R.13470.43.3	PTH1R	PTH1R	Parathyroid hormone/parathyroid hormone-related peptide receptor	0.0385333	0.451863	0.402123		0.496094	0.870846
PPARGC1A.11825.27.3	PPARGC1A	PRGC1	Peroxisome proliferator-activated receptor gamma coactivator 1-alpha	-0.176832	0.347421	0.40195		0.164062	0.704993
LXN.20592.8.3	LXN	LXN	Latexin	-0.19551	-0.712615	0.401796		0.820312	0.966504
TGFB1.14108.15.3	TGFB1	TGF-b1	Transforming growth factor beta-1	0.606358	1.40736	0.401713		0.25	0.753192
PKM.4240.31.2	PKM	M2-PK	Pyruvate kinase PKM	1.49578	1.43891	0.401583		1	1
C19orf53.23619.235.3	C19orf53	L10K	Leydig cell tumor 10 kDa protein homolog	-0.745959	-1.13013	0.401452		0.910156	0.985046
TMPRSS5.8002.27.3	TMPRSS5	Spinesin	Transmembrane protease serine 5	0.646143	1.23966	0.401044		0.25	0.753192
SNRPA1.21321.2.3	SNRPA1	RU2A	U2 small nuclear ribonucleoprotein AAE	0.149696	-0.279404	0.400754		0.570312	0.895003
LRRC15.6557.50.3	LRRC15	LRC15	Leucine-rich repeat-containing protein 15	0.29915	0.109836	0.400746		0.425781	0.851788
PPBP.17165.1.3	PPBP	BTG	Beta-thromboglobulin	0.242626	0.899238	0.400707		0.496094	0.870846
SHISA2.10449.31.3	SHISA2	TMM46	Protein shisa-2 homolog	0.177095	-0.08152	0.400392		0.496094	0.870846
F2.5316.54.3	F2	Prothrombin	Prothrombin	-0.618921	-0.312297	0.400206		0.910156	0.985046
HMGCS2.13704.5.3	HMGCS2	HMCS2	Hydroxymethylglutaryl-CoA synthase, mitochondrial	-0.46158	0.0173149	0.400018		0.820312	0.966504
GUCA1A.10008.43.3	GUCA1A	GUC1A	Guanylyl cyclase-activating protein 1	0.758184	0.959533	0.399945		0.107328	0.684899
TIAL1.19131.184.3	TIAL1	TIAR	Nucleolysin TIAR	-0.929627	-0.669646	0.399893		0.0742188	0.625392
COQ5.22112.30.3	COQ5	COQ5	2-methoxy-6-polyprenyl-1,4-benzoquinol methylase, mitochondrial	-0.842845	0.177987	0.399733		0.00390625	0.47568
GAGE2D.22968.9.3	GAGE2D	GGE2D	G antigen 2D	-0.155595	-0.176362	0.39961		0.359375	0.817007
RETREG1.8556.5.3	RETREG1	F134B	Protein FAM134B	0.20318	0.360144	0.399361		0.128906	0.684899
AOC3.21491.7.3	AOC3	VAP-1	Vascular adhesion protein-1	0.769771	1.04298	0.398684		0.164062	0.704993
TCP11.8334.65.3	TCP11	TCP11	T-complex protein 11 homolog	-0.73637	-0.89132	0.3985		0.359375	0.817007
ATP5IF1.19755.38.3	ATP5IF1	ATIF1	ATPase inhibitor, mitochondrial	-0.283827	-0.19666	0.398462		0.0976562	0.658308
NA.8260.13.3	NA	Fc_MOUSE	Fc_MOUSE	-0.510668	-0.122367	0.397099		0.820312	0.966504
MGAT4B.7141.21.3	MGAT4B	MGT4B	Alpha-1,3-mannosyl-glycoprotein 4-beta-N-acetylglucosaminyltransferase B	-0.204227	0.436602	0.396991		0.300781	0.78199
TDP1.10073.22.3	TDP1	TYDP1	Tyrosyl-DNA phosphodiesterase 1	-0.26321	-0.367718	0.396326		0.425781	0.851788
CDNF.4962.52.1	CDNF	ARMEL	Cerebral dopamine neurotrophic factor	0.760605	1.6373	0.396093		0.128906	0.684899
LIPN.8097.77.3	LIPN	LIPN	Lipase member N	-0.140431	0.174173	0.396021		0.0546875	0.588163
CRTC3.25901.3.3	CRTC3	CRTC3	CREB-regulated transcription coactivator 3	0.0564873	-0.0759833	0.395873		1	1
CCDC25.18264.12.3	CCDC25	CCD25	Coiled-coil domain-containing protein 25	-0.127071	0.478426	0.395774		0.164062	0.704993
IRAG2.9096.80.3	IRAG2	LRMP	Lymphoid-restricted membrane protein	-1.00638	-0.108644	0.39561		0.300781	0.78199
KCTD10.23337.54.3	KCTD10	BACD3	BTB/POZ domain-containing adapter for CUL3-mediated RhoA degradation protein 3	-0.528014	-0.255489	0.395521		0.570312	0.895003
CNEP1R1.13532.25.3	CNEP1R1	NEPR1	Nuclear envelope phosphatase-regulatory subunit 1	0.407127	0.629054	0.395152		0.300781	0.78199
NA.10529.19.3	NA	Fc_MOUSE	Fc_MOUSE	-0.819725	-0.0380483	0.395125		0.0976562	0.658308
CDKL2.21786.25.3	CDKL2	CDKL2	Cyclin-dependent kinase-like 2	-0.0757034	-0.151383	0.394957		0.25	0.753192
PELI1.22421.79.3	PELI1	PELI1	E3 ubiquitin-protein ligase pellino homolog 1	-0.964922	-0.822291	0.394876		0.359375	0.817007
PRND.18231.147.3	PRND	PRND	Prion-like protein doppel	0.205993	0.577026	0.394744		0.570312	0.895003
ADAM10.8405.108.3	ADAM10	ADAM 10:ECD	Disintegrin and metalloproteinase domain-containing protein 10:Extracellular domain	0.0601076	0.184793	0.394677		0.570312	0.895003
TF.4162.54.2	TF	Transferrin	Serotransferrin	-1.07333	-0.679037	0.394295		1	1
USP1_WDR48.21759.23.3	USP1_WDR48	UBP1/WDR48 Complex	UBP1/WDR48 Complex	0.216366	0.0789024	0.394237		0.496094	0.870846
DNAJC17.14655.1.3	DNAJC17	DJC17	DnaJ homolog subfamily C member 17	-0.788929	-0.570826	0.393745		0.25	0.753192
REG3G.15476.6.3	REG3G	REG3G	Regenerating islet-derived protein 3-gamma	-0.277485	-0.261944	0.39328		0.25	0.753192
AURKA.3091.70.2	AURKA	Aurora kinase A	Aurora kinase A	-0.973262	0.472262	0.393259		0.0546875	0.588163
METRNL.21705.33.3	METRNL	METRL	Meteorin-like protein	-0.121797	0.567319	0.393008		0.128906	0.684899
LGALS2.3033.57.1	LGALS2	Galectin-2	Galectin-2	-0.389527	-0.214341	0.392907		0.820312	0.966504
CFAP45.6553.68.3	CFAP45	CCD19	Cilia- and flagella-associated protein 45	0.195066	0.523054	0.39287		0.425781	0.851788
HTATIP2.10630.5.3	HTATIP2	HTAI2	Oxidoreductase HTATIP2	-0.025798	-0.39998	0.39272		0.734375	0.943268
TLDC2.23256.21.3	TLDC2	TLDC2	TLD domain-containing protein 2	-0.145748	0.131003	0.392478		0.496094	0.870846
TRMT61B.23706.13.3	TRMT61B	TR61B	tRNA (adenine(58)-N(1))-methyltransferase, mitochondrial	-0.234124	-0.216821	0.391648		0.910156	0.985046
RACK1.21857.26.3	RACK1	RACK1	Guanine nucleotide-binding protein subunit beta-2-like 1	-0.310002	-0.333184	0.391347		0.910156	0.985046
RHOB.18166.4.3	RHOB	RHOB	Rho-related GTP-binding protein RhoB	-0.398583	-0.0975016	0.391162		0.25	0.753192
UBTD2.12875.28.3	UBTD2	UBTD2	Ubiquitin domain-containing protein 2	-1.26145	-0.792635	0.390865		0.734375	0.943268
NA.14228.1.3	NA	Fc_MOUSE	Fc_MOUSE	-0.224665	-0.224665	0.39029		0.496094	0.870846
TNNT3.16807.35.3	TNNT3	TNNT3	Troponin T, fast skeletal muscle	-0.533778	-0.406267	0.390058		0.0390625	0.560688
HRC.6584.1.3	HRC	SRCH	Sarcoplasmic reticulum histidine-rich calcium-binding protein	-0.243045	0.673355	0.390035		0.164062	0.704993
TNFSF14.5988.49.3	TNFSF14	LIGHT	Tumor necrosis factor ligand superfamily member 14	-0.35225	-0.280628	0.390006		0.359375	0.817007
CD84.3642.4.1	CD84	SLAF5	SLAM family member 5	1.91789	1.26297	0.389885		0.570312	0.895003
ARHGEF25.13519.112.3	ARHGEF25	ARHGP	Rho guanine nucleotide exchange factor 25	-0.0149766	0.361866	0.389673		0.141482	0.704993
SAE1_UBA2.21923.24.3	SAE1_UBA2	SAE1/ SAE2	SAE1/SAE2	-1.10326	-0.478332	0.389414		0.0078125	0.508486
KCTD5.12473.48.3	KCTD5	KCTD5	BTB/POZ domain-containing protein KCTD5	0.0807378	0.420761	0.389018		0.570312	0.895003
FGFBP1.15494.11.3	FGFBP1	FGFP1	Fibroblast growth factor-binding protein 1	-0.0498829	0.27813	0.38878		0.359375	0.817007
POLR2C.20995.47.3	POLR2C	RPB3	DNA-directed RNA polymerase II subunit RPB3	-0.308336	0.412231	0.3885		0.0546875	0.588163
ZNF843.8321.27.3	ZNF843	ZN843	Zinc finger protein 843	-0.438498	-0.0427793	0.38846		0.496094	0.870846
UQCRB.12957.62.3	UQCRB	UCR6	Cytochrome b-c1 complex subunit 7	-0.573956	-0.144787	0.388406		0.203125	0.734128
ADAM17.8959.61.3	ADAM17	ADAM 17:ECD	Disintegrin and metalloproteinase domain-containing protein 17:Extracellular domain	-0.314954	0.307558	0.388389		0.0390625	0.560688
PSMC3IP.23309.11.3	PSMC3IP	HOP2	Homologous-pairing protein 2 homolog	-0.174617	-0.371951	0.387977		0.425781	0.851788
TJP1.12001.7.3	TJP1	ZO1	Tight junction protein ZO-1	1.15848	0.587004	0.387257		0.300781	0.78199
RETN.3046.31.1	RETN	resistin	Resistin	0.205731	0.701208	0.387134		0.0742188	0.625392
DNER.11442.1.3	DNER	DNER:CD	Delta and Notch-like epidermal growth factor-related receptor:Cytoplasmic domain	-0.548857	0.162306	0.387077		0.0742188	0.625392
DKKL1.3644.5.4	DKKL1	Soggy-1	Dickkopf-like protein 1	-0.705445	-0.31848	0.386965		0.164062	0.704993
ELAVL1.11592.1.3	ELAVL1	ELAV1	ELAV-like protein 1	-1.09329	-0.903565	0.386877		0.0390625	0.560688
PCDHGC3.7859.21.3	PCDHGC3	PCDGK	Protocadherin gamma-C3	1.01067	0.57707	0.38681		0.128906	0.684899
ARL9.18416.3.3	ARL9	ARL9	ADP-ribosylation factor-like protein 9	0.572865	0.812546	0.386683		0.496094	0.870846
HAX1.21206.218.3	HAX1	HAX1	HCLS1-associated protein X-1	-0.951874	-0.506665	0.386383		0.0390625	0.560688
CD226.5062.60.3	CD226	CD226	CD226 antigen	-0.244388	0.330892	0.38631		0.359375	0.817007
CAMK1D.3418.12.2	CAMK1D	CAMK1D	Calcium/calmodulin-dependent protein kinase type 1D	-0.354857	0.284053	0.385929		0.300781	0.78199
CCDC97.23561.4.3	CCDC97	CCD97	Coiled-coil domain-containing protein 97	-0.476955	-0.0974384	0.385712		0.0742188	0.625392
MOB3B.21815.7.3	MOB3B	MOB3B	MOB kinase activator 3B	-0.685909	0.149076	0.385508		0.0195312	0.536222
MSRB2.16877.19.3	MSRB2	MSRB2	Methionine-R-sulfoxide reductase B2, mitochondrial	0.443603	-0.0656865	0.385359		0.820312	0.966504
NA.8947.268.3	NA	Fc_MOUSE	Fc_MOUSE	0.649175	1.22928	0.385009		0.203125	0.734128
RAB3A.17516.7.3	RAB3A	Rab3A	Ras-related protein Rab-3A	-0.972917	-0.794004	0.3849		0.820312	0.966504
TNFSF4.14030.21.3	TNFSF4	OX40 Ligand	Tumor necrosis factor ligand superfamily member 4	0.21311	0.246249	0.384818		0.652344	0.924399
TGIF2LX.21164.83.3	TGIF2LX	TF2LX	Homeobox protein TGIF2LX	-0.102907	0.000198248	0.384813		0.0976562	0.658308
TMPRSS11B.10895.28.3	TMPRSS11B	TM11B	Transmembrane protease serine 11B	0.0643573	-0.122651	0.384679		0.734375	0.943268
ARL5B.17404.5.3	ARL5B	ARL5B	ADP-ribosylation factor-like protein 5B	0.491379	0.577519	0.384377		0.820312	0.966504
ABLIM3.13578.98.3	ABLIM3	ABLM3	Actin-binding LIM protein 3	-0.0145307	-0.27653	0.384122		1	1
CHIA.16591.71.3	CHIA	CHIA	Acidic mammalian chitinase	0.632079	-0.0418989	0.38411		0.570312	0.895003
ANP32C.22398.5.3	ANP32C	AN32C	Acidic leucine-rich nuclear phosphoprotein 32 family member C	-0.438968	0.00514542	0.383968		1	1
ECEL1.7076.17.4	ECEL1	ECEL1	Endothelin-converting enzyme-like 1	-0.755706	-0.192409	0.383598		0.359375	0.817007
EEF1D.17826.341.3	EEF1D	EF1D	Elongation factor 1-delta	0.150177	0.470561	0.383388		0.570312	0.895003
ABCF3.23700.42.3	ABCF3	ABCF3	ATP-binding cassette sub-family F member 3	-0.331605	-0.757079	0.383386		0.910156	0.985046
NT5E.6993.8.3	NT5E	5'-Nucleotidase	5'-Nucleotidase	-0.740952	0.00466811	0.383205		0.107328	0.684899
CD8A.5992.50.3	CD8A	CD8A	T-cell surface glycoprotein CD8 alpha chain	0.774361	1.75395	0.383176		0.00390625	0.47568
NCMAP.14614.41.3	NCMAP	CA130	Noncompact myelin-associated protein	-0.355662	-0.0445374	0.383095		0.0390625	0.560688
PTPN9.12633.3.3	PTPN9	PTN9	Tyrosine-protein phosphatase non-receptor type 9	-0.60843	0.174217	0.382425		0.425781	0.851788
DEFB125.9486.13.3	DEFB125	DB125	Beta-defensin 125	-0.252738	0.0450737	0.38242		0.164062	0.704993
CXCL12.9278.9.3	CXCL12	SDF-1	Stromal cell-derived factor 1	-0.0571081	0.467277	0.38226		0.128906	0.684899
SHANK1.13240.170.3	SHANK1	SHAN1	SH3 and multiple ankyrin repeat domains protein 1	0.582614	0.378683	0.382177		0.425781	0.851788
CRYGA.24449.11.3	CRYGA	CRGA	Gamma-crystallin A	0.00190698	-0.100852	0.382092		0.425781	0.851788
KEAP1.12568.14.3	KEAP1	KEAP1	Kelch-like ECH-associated protein 1	-0.301037	0.327298	0.381983		0.734375	0.943268
DSG1.2976.58.2	DSG1	Desmoglein-1	Desmoglein-1	-0.317237	-0.210391	0.381978		0.300781	0.78199
PIN4.12718.43.3	PIN4	PIN4	Peptidyl-prolyl cis-trans isomerase NIMA-interacting 4	-0.408603	-0.157192	0.381891		0.300781	0.78199
NMRK1.16853.5.3	NMRK1	NRK1	Nicotinamide riboside kinase 1	0.529867	1.24052	0.381742		0.25	0.753192
HSD17B1.4708.3.2	HSD17B1	17-beta-HSD 1	Estradiol 17-beta-dehydrogenase 1	-0.614492	-0.334155	0.381712		0.0976562	0.658308
EXTL2.6528.95.3	EXTL2	EXTL2	Exostosin-like 2	-1.2404	-0.858807	0.381594		0.141482	0.704993
PWWP2B.24267.24.3	PWWP2B	PWP2B	PWWP domain-containing protein 2B	-0.434135	0.623878	0.381181		0.25	0.753192
NA.12915.26.3	NA	Fc_MOUSE	Fc_MOUSE	-0.481233	0.0913815	0.380495		0.425781	0.851788
NUDT7.24413.96.3	NUDT7	NUDT7	Peroxisomal coenzyme A diphosphatase NUDT7	0.155062	0.184219	0.380444		0.0976562	0.658308
PLEK.7875.86.3	PLEK	PLEK	Pleckstrin	0.228067	0.185916	0.380305		0.820312	0.966504
SDCBP2.23028.49.3	SDCBP2	SDCB2	Syntenin-2	-0.15816	0.341956	0.380294		0.0390625	0.560688
CLEC7A.3603.60.4	CLEC7A	CLC7A	C-type lectin domain family 7 member A	-0.284711	0.183187	0.380092		0.203125	0.734128
RORB.12483.62.3	RORB	RORB	Nuclear receptor ROR-beta	-0.283477	-0.484714	0.38009		1	1
NAE1.18177.49.3	NAE1	ULA1	NEDD8-activating enzyme E1 regulatory subunit	-0.194723	0.619016	0.379956		0.25	0.753192
TCEAL3.19112.2.3	TCEAL3	TCAL3	Transcription elongation factor A protein-like 3	0.0939239	0.0289457	0.379873		0.820312	0.966504
CD70.5807.77.3	CD70	CD70	CD70 antigen	-0.941863	-0.387931	0.379826		0.25	0.753192
MMP9.2579.17.5	MMP9	MMP-9	Matrix metalloproteinase-9	1.68204	2.10232	0.37926		1	1
ARID3A.3875.62.1	ARID3A	ARI3A	AT-rich interactive domain-containing protein 3A	0.238437	0.333883	0.378665		0.496094	0.870846
C1QL4.7132.55.3	C1QL4	C1QL4	Complement C1q-like protein 4	-0.0110491	-0.0667008	0.378624		0.820312	0.966504
TBC1D22B.21381.73.3	TBC1D22B	TB22B	TBC1 domain family member 22B	0.5047	0.318016	0.378601		0.820312	0.966504
FAM204A.22140.6.3	FAM204A	F204A	Protein FAM204A	-0.936906	-0.305341	0.378		0.164062	0.704993
SRA1.18220.141.3	SRA1	SRA1	Steroid receptor RNA activator 1	-0.532696	-0.334257	0.377427		0.910156	0.985046
F9.5307.12.3	F9	Coagulation Factor IXab	Coagulation factor IXab	0.000919928	0.617932	0.377342		0.570312	0.895003
PITX2.22531.44.3	PITX2	PITX2	Pituitary homeobox 2	-1.09773	-0.514596	0.376641		0.570312	0.895003
CGREF1.6257.56.3	CGREF1	CGRE1	Cell growth regulator with EF hand domain protein 1	0.173026	0.942744	0.376492		0.496094	0.870846
ATP5F1B.4965.27.1	ATP5F1B	ATP synthase beta chain	ATP synthase subunit beta, mitochondrial	-0.427902	-0.251951	0.376149		0.734375	0.943268
SUMO4.22045.8.3	SUMO4	SUMO4	Small ubiquitin-related modifier 4	-0.289124	-0.0169878	0.37597		0.910156	0.985046
LEFTY2.15503.15.3	LEFTY2	Lefty-A	Left-right determination factor 2	1.39996	1.61268	0.375962		0.300781	0.78199
CARD18.18190.15.3	CARD18	ICBR	Caspase recruitment domain-containing protein 18	-0.651032	-0.731424	0.375772		0.128906	0.684899
EBP.23271.20.3	EBP	EBP	3-beta-hydroxysteroid-Delta(8),Delta(7)-isomerase	-0.729848	-0.369129	0.375761		0.0976562	0.658308
TCEA2.13481.24.3	TCEA2	TCEA2	Transcription elongation factor A protein 2	0.164238	0.306169	0.375566		0.820312	0.966504
CLEC2D.7054.87.3	CLEC2D	CLC2D	C-type lectin domain family 2 member D	-0.591911	-0.0758069	0.374795		0.570312	0.895003
SPARC.14110.200.3	SPARC	ON	SPARC	-0.286189	-0.00767751	0.374719		0.25	0.753192
NA.10533.1.3	NA	Fc_MOUSE	Fc_MOUSE	0.221903	-0.036043	0.374515		0.734375	0.943268
LYZ.4920.10.1	LYZ	Lysozyme	Lysozyme C	1.12935	1.05653	0.373922		0.0976562	0.658308
WWP2.21670.52.3	WWP2	WWP2	NEDD4-like E3 ubiquitin-protein ligase WWP2	-0.963393	-0.521201	0.373883		0.425781	0.851788
MMP10.10479.18.3	MMP10	MMP-10	Stromelysin-2	-0.461893	-0.282209	0.373599		0.128906	0.684899
NEDD9.12862.14.3	NEDD9	CASL	Enhancer of filamentation 1	0.0219794	0.711422	0.373301		0.0976562	0.658308
UBXN2B.18435.40.3	UBXN2B	UBX2B	UBX domain-containing protein 2B	0.328601	-0.381369	0.373196		0.820312	0.966504
IGF1.2952.75.2	IGF1	IGF-I	Insulin-like growth factor I	-0.23084	-0.36215	0.372927		0.910156	0.985046
KRAS.20073.22.3	KRAS	K-ras	GTPase KRas	0.569272	0.765552	0.37236		0.496094	0.870846
BRPF1.11671.19.3	BRPF1	BRPF1	Peregrin	-0.985561	-0.787954	0.372349		0.652344	0.924399
CDH15.5410.53.3	CDH15	CAD15:ECD	Cadherin-15:Extracellular domain	-0.403706	-0.204539	0.372106		0.203125	0.734128
TBC1D5.9960.2.3	TBC1D5	TBCD5	TBC1 domain family member 5	0.368198	-0.101576	0.372044		0.570312	0.895003
PPARG.24221.3.3	PPARG	PPAR gamma	Peroxisome proliferator activated receptor gamma	-0.773221	-0.289195	0.371981		0.0390625	0.560688
ERLIN1.8776.10.3	ERLIN1	ERLN1	Erlin-1	-0.154908	0.36116	0.371099		0.425781	0.851788
LNPK.25491.54.3	LNPK	LNP	Endoplasmic reticulum junction formation protein lunapark	-0.388075	-0.15707	0.371009		0.0546875	0.588163
MAP2K1.2864.2.3	MAP2K1	MEK1	Dual specificity mitogen-activated protein kinase kinase 1	0.150836	0.729519	0.370921		0.183431	0.734128
SNX11.24685.12.3	SNX11	SNX11	Sorting nexin-11	0.115126	0.788918	0.370828		0.820312	0.966504
PPIB.4718.5.2	PPIB	PPIB	Peptidyl-prolyl cis-trans isomerase B	-1.3164	-0.47824	0.370807		0.25	0.753192
C1QTNF1.6304.8.3	C1QTNF1	C1QT1	Complement C1q tumor necrosis factor-related protein 1	1.09965	1.09674	0.37061		0.496094	0.870846
VAMP2.17335.18.3	VAMP2	VAMP2	Vesicle-associated membrane protein 2	0.125949	0.496555	0.370606		0.25	0.753192
ATP2A3.13510.7.3	ATP2A3	AT2A3	Sarcoplasmic/endoplasmic reticulum calcium ATPase 3	-0.696441	-0.191474	0.370541		0.359375	0.817007
ITGA2B_ITGB3.8488.33.3	ITGA2B_ITGB3	gpIIbIIIa	Integrin alpha-IIb: beta-3 complex	0.108006	0.427667	0.370148		0.570312	0.895003
ARNT.21951.32.3	ARNT	ARNT	Aryl hydrocarbon receptor nuclear translocator	0.373921	0.438428	0.370088		1	1
GAL3ST2.10734.339.3	GAL3ST2	G3ST2	Galactose-3-O-sulfotransferase 2	0.171154	0.2182	0.369988		0.910156	0.985046
C4BPA.9449.150.3	C4BPA	C4b-binding protein alpha chain	C4b-binding protein alpha chain	0.161589	0.605038	0.36993		0.25	0.753192
GSTM5.18212.43.3	GSTM5	GSTM5-5	Glutathione S-transferase Mu 5	-0.101814	-0.156656	0.369796		0.359375	0.817007
LSMEM1.24289.1.3	LSMEM1	CG053	Coiled-coil domain-containing transmembrane protein C7orf53	-0.3983	0.445943	0.369177		0.0078125	0.508486
ADGRF2.21697.57.3	ADGRF2	AGRF2	Adhesion G-protein coupled receptor F2	-0.164466	0.423463	0.369158		0.164062	0.704993
KLK5.3201.49.2	KLK5	kallikrein 5	Kallikrein-5	-0.205595	0.433392	0.369104		0.0742188	0.625392
DBNDD1.20970.14.3	DBNDD1	DBND1	Dysbindin domain-containing protein 1	-0.077227	0.976029	0.368535		0.359375	0.817007
CAPZB.23557.110.3	CAPZB	CAPZB	F-actin-capping protein subunit beta	0.0688722	0.802036	0.368458		0.300781	0.78199
MORF4L1.18193.165.3	MORF4L1	MO4L1	Mortality factor 4-like protein 1	-0.331735	-0.638976	0.368151		0.820312	0.966504
HSD17B7.9929.16.3	HSD17B7	DHB7:ECD	3-keto-steroid reductase:Extracellular domain (partial)	0.214989	0.232588	0.368075		1	1
SEL1L2.9082.25.3	SEL1L2	SE1L2	Protein sel-1 homolog 2	-0.185089	0.131681	0.367932		0.0078125	0.508486
NSL1.22518.54.3	NSL1	NSL1	Kinetochore-associated protein NSL1 homolog	-0.657808	-0.299434	0.367314		0.570312	0.895003
BRF1.5384.67.3	BRF1	BRF-1	Transcription factor IIIB 90 kDa subunit	-0.432178	0.18133	0.367269		0.203125	0.734128
IL22RA1.3620.67.1	IL22RA1	IL22RA1	Interleukin-22 receptor subunit alpha-1	-1.33404	0.0527183	0.367077		0.300781	0.78199
PAXIP1.12894.3.3	PAXIP1	PAXI1	PAX-interacting protein 1	-0.160866	0.357302	0.366824		0.300781	0.78199
PGK2.13936.24.3	PGK2	PGK2	Phosphoglycerate kinase 2	-1.39371	-0.793665	0.366532		0.570312	0.895003
CIB1.20423.40.3	CIB1	CIB1	Calcium and integrin-binding protein 1	-0.116737	0.212891	0.36637		0.570312	0.895003
CPN2.6415.90.3	CPN2	CPN2	Carboxypeptidase N subunit 2	-0.571196	-0.257161	0.366189		0.820312	0.966504
CEACAM7.7184.13.3	CEACAM7	CEAM7	Carcinoembryonic antigen-related cell adhesion molecule 7	0.288096	0.699291	0.366014		0.0117188	0.514399
ACADS.17393.13.3	ACADS	SCAD	Short-chain specific acyl-CoA dehydrogenase, mitochondrial	0.343208	0.266369	0.366014		0.164062	0.704993
C5_C6.4482.66.2	C5_C6	C5b, 6 Complex	Complement C5b-C6 complex	0.528476	0.703224	0.365982		0.359375	0.817007
SGF29.12788.6.3	SGF29	SGF29	SAGA-associated factor 29 homolog	-0.568963	0.142999	0.365776		0.25	0.753192
TNNT2.5315.22.3	TNNT2	Troponin T	Troponin T, cardiac muscle	-0.857165	0.247586	0.365766		0.128906	0.684899
SERPINA1.3580.25.5	SERPINA1	a1-Antitrypsin	Alpha-1-antitrypsin	0.0178081	0.286758	0.365248		0.0976562	0.658308
NA.9539.25.3	NA	Fc_MOUSE	Fc_MOUSE	-0.933462	-0.707872	0.364969		0.425781	0.851788
VSX1.24456.3.3	VSX1	VSX1	Visual system homeobox 1	-0.240131	0.262051	0.364914		0.362727	0.819445
BMP3.22948.13.3	BMP3	BMP-3	Bone morphogenetic protein 3	-0.632964	-0.323895	0.364027		0.300781	0.78199
CFHR5.16055.3.3	CFHR5	complement factor H-related 5	Complement factor H-related protein 5	-0.480799	0.386048	0.363948		0.359375	0.817007
PGR.15693.9.3	PGR	PgR	Progesterone receptor	1.01637	0.256265	0.363761		0.425781	0.851788
NA.6102.2.3	NA	Fc_MOUSE	Fc_MOUSE	-0.403584	0.330604	0.363563		0.0546875	0.588163
FKBP5.21577.35.3	FKBP5	FKBP5	FK506-binding protein 5	-0.314046	-0.314046	0.363343		0.25	0.753192
HPSE.5604.30.3	HPSE	HPSE	Heparanase	-0.292968	0.225936	0.363322		0.359375	0.817007
NPL.19496.1.3	NPL	NPL	N-acetylneuraminate lyase	-0.229781	0.0899904	0.363031		0.300781	0.78199
CELA1.6107.3.3	CELA1	ELA1	Chymotrypsin-like elastase family member 1	-0.512429	-0.269956	0.362962		0.0273438	0.536222
PROK1.14703.6.3	PROK1	EG-VEGF	Prokineticin-1	-1.56805	-0.764471	0.362804		0.0976562	0.658308
HNRNPH1.14309.8.3	HNRNPH1	HNRH1	Heterogeneous nuclear ribonucleoprotein H	-0.107139	-0.15715	0.362773		0.300781	0.78199
P3H1.6273.58.3	P3H1	P3H1	Prolyl 3-hydroxylase 1	0.285031	0.853686	0.362692		0.25	0.753192
MRPS14.22845.3.3	MRPS14	RT14	28S ribosomal protein S14, mitochondrial	-0.965507	-0.123453	0.362463		0.203125	0.734128
ETFA.17435.43.3	ETFA	ETFA	Electron transfer flavoprotein subunit alpha, mitochondrial	-0.951567	-0.141354	0.362144		0.425781	0.851788
EPHA1.3431.54.2	EPHA1	EphA1	Ephrin type-A receptor 1	-0.240109	0.647358	0.361953		0.652344	0.924399
ITGAM.21981.2.3	ITGAM	Integrin alpha-M	Integrin alpha-M	-1.3823	-0.342328	0.3617		0.496094	0.870846
ALKBH2.18400.52.3	ALKBH2	ALKB2	DNA oxidative demethylase ALKBH2	-0.212988	-0.40743	0.361587		0.570312	0.895003
XCL2.15617.8.3	XCL2	lymphotactin beta	Cytokine SCM-1 beta	1.20766	1.2173	0.361272		0.0742188	0.625392
CD72.7009.8.3	CD72	CD72	B-cell differentiation antigen CD72	0.1065	0.23242	0.36098		0.734375	0.943268
VPS26B.24724.4.3	VPS26B	VP26B	Vacuolar protein sorting-associated protein 26B	0.0945739	0.390305	0.360971		0.425781	0.851788
PRNP.6545.58.3	PRNP	PRIO	Major prion protein	-0.520216	-0.203971	0.360499		0.203125	0.734128
VSIG8.20557.19.3	VSIG8	VSIG8	V-set and immunoglobulin domain-containing protein 8	-0.611624	-0.00996684	0.360318		0.0390625	0.560688
FAM110A.23783.22.3	FAM110A	F110A	Protein FAM110A	-1.07077	-0.321506	0.360151		0.203125	0.734128
LRFN3.21691.27.3	LRFN3	LRFN3	Leucine-rich repeat and fibronectin type-III domain-containing protein 3	-1.00316	-1.03623	0.359965		0.570312	0.895003
NUDC.8887.21.3	NUDC	NUDC:CS	Nuclear migration protein nudC:CS domain	0.092229	0.98371	0.359879		0.496094	0.870846
TRAT1.7224.11.3	TRAT1	TRAT1	T-cell receptor-associated transmembrane adapter 1	-0.226514	-0.631928	0.359603		0.734375	0.943268
RAB2B.19253.82.3	RAB2B	RAB2B	Ras-related protein Rab-2B	-1.11393	-0.300854	0.359571		0.164062	0.704993
KCNIP1.13650.11.3	KCNIP1	KCIP1	Kv channel-interacting protein 1	-0.950294	-0.479697	0.359476		0.164062	0.704993
ACY3.21781.9.3	ACY3	ACY3	Aspartoacylase-2	-1.23805	-0.749761	0.359258		0.203125	0.734128
GOLM2.8838.10.3	GOLM2	CASC4	Protein CASC4	-0.734813	0.168322	0.359212		0.164062	0.704993
PDIA4.7146.16.3	PDIA4	PDIA4	Protein disulfide-isomerase A4	-0.242824	0.378927	0.359037		0.425781	0.851788
IL5.3741.4.3	IL5	IL-5	Interleukin-5	-0.781791	-0.635809	0.358766		0.25	0.753192
SERPING1.4479.14.2	SERPING1	C1-Esterase Inhibitor	Plasma protease C1 inhibitor	0.737421	1.10394	0.358535		0.25	0.753192
EFCAB14.10830.5.3	EFCAB14	K0494:N-term	EF-hand calcium-binding domain-containing protein 14:N-term	-0.474198	0.256581	0.358109		0.25	0.753192
NUBP2.21863.11.3	NUBP2	NUBP2	Cytosolic Fe-S cluster assembly factor NUBP2	-0.241523	-0.373753	0.358009		0.164062	0.704993
NPPA.5443.62.2	NPPA	ANP	Atrial natriuretic factor	-0.276807	0.621158	0.357611		0.203125	0.734128
DNAJA4.9744.139.3	DNAJA4	DNJA4	DnaJ homolog subfamily A member 4	0.594205	0.674168	0.35707		0.652344	0.924399
MEIG1.24286.48.3	MEIG1	MEIG1	Meiosis expressed gene 1 protein homolog	-0.837147	0.434891	0.356879		0.0742188	0.625392
EPHA8.20558.4.3	EPHA8	EPHA8	Ephrin type-A receptor 8	-0.615313	-0.652052	0.356849		0.496094	0.870846
IGF2.6973.111.4	IGF2	IGF-II:Pro-form	Insulin-like growth factor II:Isoform 3, Pro-form	-0.132669	-0.373793	0.356012		0.359375	0.817007
SYAP1.23409.83.3	SYAP1	SYAP1	Synapse-associated protein 1	0.544963	1.29897	0.355773		0.300781	0.78199
FAM171A2.13479.8.3	FAM171A2	F1712	Protein FAM171A2	-0.10957	-0.0402934	0.355528		0.203125	0.734128
NA.6365.62.3	NA	Fc_MOUSE	Fc_MOUSE	-0.909544	-0.152989	0.354933		0.359375	0.817007
MPG.12438.127.3	MPG	3MG	DNA-3-methyladenine glycosylase	-0.98939	-0.861063	0.354563		0.734375	0.943268
PDILT.7092.7.3	PDILT	PDILT	Protein disulfide-isomerase-like protein of the testis	-0.0273543	0.462634	0.3542		0.203125	0.734128
F13B.5658.64.3	F13B	coagulation factor XIII B	Coagulation factor XIII B chain	-0.276163	0.289945	0.354188		0.164062	0.704993
CD209.3029.52.2	CD209	DC-SIGN	CD209 antigen	0.347025	0.90871	0.353767		0.0742188	0.625392
DUSP23.17326.44.3	DUSP23	DUS23	Dual specificity protein phosphatase 23	-0.437294	-0.136307	0.353721		0.652344	0.924399
CXCL12.3516.60.2	CXCL12	SDF-1	Stromal cell-derived factor 1	-0.12728	0.630654	0.353529		0.128906	0.684899
ALDH5A1.17792.158.3	ALDH5A1	SSDH	Succinate-semialdehyde dehydrogenase, mitochondrial	-0.341144	-0.124231	0.353322		1	1
OAF.6414.8.3	OAF	OAF	Out at first protein homolog	0.036706	0.389974	0.353268		0.128906	0.684899
DEFB113.13374.4.3	DEFB113	DB113	Beta-defensin 113	1.44413	1.20275	0.352611		0.910156	0.985046
BIN2.21540.73.3	BIN2	BIN2	Bridging integrator 2	-0.39318	-0.114759	0.352551		0.425781	0.851788
SLC25A1.22818.4.3	SLC25A1	TXTP	Tricarboxylate transport protein, mitochondrial	0.125937	0.398366	0.352007		0.496094	0.870846
ARF1.19239.5.3	ARF1	ARF1	ADP-ribosylation factor 1	0.419622	0.530166	0.351974		0.910156	0.985046
KERA.10758.2.3	KERA	KERA	Keratocan	-0.239246	0.307008	0.351691		0.164062	0.704993
ATXN10.25481.66.3	ATXN10	ATX10	Ataxin-10	-0.68393	-0.388748	0.351609		0.820312	0.966504
SLC41A2.12511.83.3	SLC41A2	S41A2	Solute carrier family 41 member 2	0.250199	0.511392	0.350986		0.570312	0.895003
PIP.6060.2.3	PIP	PIP	Prolactin-inducible protein	-0.639571	-0.0447755	0.350935		0.183431	0.734128
LAS2.22114.4.3	LAS2	CR054	Uncharacterized protein C18orf54	-0.47345	-0.235384	0.350789		0.164062	0.704993
C1orf115.8366.19.3	C1orf115	CA115	Uncharacterized protein C1orf115	-0.661146	-0.0406219	0.350762		0.0546875	0.588163
LSM4.16854.17.3	LSM4	LSM4	U6 snRNA-associated Sm-like protein LSm4	-1.05671	-0.757747	0.350744		0.0546875	0.588163
MRAP.7895.108.3	MRAP	MRAP	Melanocortin-2 receptor accessory protein	-0.454011	0.72257	0.350625		0.0546875	0.588163
SH3PXD2B.25297.11.3	SH3PXD2B	SPD2B	SH3 and PX domain-containing protein 2B	0.378368	0.356842	0.350602		0.570312	0.895003
IRF1.17462.19.3	IRF1	IRF1	Interferon regulatory factor 1	-0.728377	-0.470425	0.350568		0.496094	0.870846
NDUFV2.7748.11.3	NDUFV2	NDUV2	NADH dehydrogenase [ubiquinone] flavoprotein 2, mitochondrial	-0.663343	-0.180597	0.350093		0.203125	0.734128
DIMT1.12694.28.3	DIMT1	DIM1	Probable dimethyladenosine transferase	-0.0178812	0.0167196	0.349794		1	1
GPR107.12963.1.3	GPR107	GP107	Protein GPR107	-0.000628178	-0.501136	0.349794		0.734375	0.943268
NA.9246.1.3	NA	Fc_MOUSE	Fc_MOUSE	-0.450205	0.73202	0.348645		0.0390625	0.560688
SNIP1.21645.6.3	SNIP1	SNIP1	Smad nuclear-interacting protein 1	-1.19617	-0.637742	0.34861		0.0976562	0.658308
FAIM.16594.44.3	FAIM	FAIM1	Fas apoptotic inhibitory molecule 1	0.406494	0.52849	0.348504		0.0976562	0.658308
PIAS3.13513.174.3	PIAS3	PIAS3	E3 SUMO-protein ligase PIAS3	0.151992	0.257015	0.348258		0.164062	0.704993
HSPA1A.6563.78.3	HSPA1A	HSP 70	Heat shock 70 kDa protein 1A	1.2076	1.26838	0.348148		0.734375	0.943268
CCL14.2900.53.3	CCL14	HCC-1	C-C motif chemokine 14	0.93848	1.22597	0.347824		0.359375	0.817007
CUL1.17797.1.3	CUL1	CUL1	Cullin-1	-0.225084	0.241626	0.347688		0.128906	0.684899
RPS14.20964.13.3	RPS14	RS14	40S ribosomal protein S14	0.11814	0.475653	0.347595		0.652344	0.924399
GRIK2.20544.103.3	GRIK2	GRIK2	Glutamate receptor ionotropic, kainate 2	-0.743446	-0.163042	0.347463		0.734375	0.943268
CRP.4337.49.2	CRP	CRP	C-reactive protein	0.229098	0.650203	0.347131		0.300781	0.78199
CEL.9796.4.3	CEL	CEL	Bile salt-activated lipase	0.503105	1.00899	0.346481		0.164062	0.704993
A1BG.16561.9.3	A1BG	Alpha-1B-glycoprotein	Alpha-1B-glycoprotein	-0.432653	0.388915	0.346431		0.164062	0.704993
CRLF1.14747.9.3	CRLF1	CRLF1	Cytokine receptor-like factor 1	1.11491	1.32072	0.346424		0.203125	0.734128
FJX1.7921.65.3	FJX1	FJX1	Four-jointed box protein 1	0.545328	0.956471	0.34594		0.25	0.753192
FAM110A.22371.46.3	FAM110A	F110A	Protein FAM110A	-0.34191	0.359319	0.345803		0.570312	0.895003
MCEMP1.6283.60.3	MCEMP1	MCEM1	Mast cell-expressed membrane protein 1	-1.15724	-0.510144	0.345798		0.0546875	0.588163
MAP3K7_TAB1.5259.2.3	MAP3K7_TAB1	TAK1-TAB1	Mitogen-activated protein kinase kinase kinase 7:TGF-beta-activated kinase 1 and MAP3K7-binding protein 1 fusion	-0.936058	-0.625925	0.345619		0.203125	0.734128
SSB.13625.19.3	SSB	LA:HTH	Lupus La protein:HTH La-type RNA-binding domain	0.202111	0.0491252	0.34535		0.910156	0.985046
VCP.25033.194.3	VCP	TER ATPase	Transitional endoplasmic reticulum ATPase	-0.427526	-0.127046	0.345058		0.0976562	0.658308
BEGAIN.25472.12.3	BEGAIN	BEGIN	Brain-enriched guanylate kinase-associated protein	0.14196	0.487017	0.345057		0.496094	0.870846
ABHD5.23393.56.3	ABHD5	ABHD5	1-acylglycerol-3-phosphate O-acyltransferase ABHD5	0.486507	-0.656798	0.344676		0.910156	0.985046
GPT.16015.19.3	GPT	ALT	Alanine aminotransferase 1	-0.745736	-0.613014	0.344513		0.734375	0.943268
[truncated: 5,553 more rows]

## Sheet: G-Profiler Analysis 
source	term_name	term_id	adjusted_p_value	negative_log10_of_adjusted_p_value	intersection_size	intersections
GO:MF	protein binding	GO:0005515	7.914e-15	14.1016	328	ATP5PB,PRRG1,CT45A1,AGR3,ZC3H8,RALYL,ARHGEF10,RNF43,COX7A1,GNMT,INSIG1,ARG2,PYCR2,CRIP2,UAP1,LRFN1,CDCP1,APOC3,BRF1,SORT1,CTHRC1,MUC1,CTCF,AIPL1,RPSA,IL17RE,WFDC13,PCK2,SPDL1,BCAR3,USP21,KYAT1,FGF23,SLCO5A1,TUFT1,PRLR,ROPN1B,OCIAD1,IL32,FUNDC1,TBX5,THPO,GHRH,LIMA1,SEPTIN3,UBE2D2,WAS,SFRP2,HOXA5,ZDHHC4,GEM,ERN1,RNF34,STAB1,NUDC,PDK2,GDF3,RAP2A,FGFRL1,SCP2,DNPEP,TNFSF11,MYBPH,DCAF11,IP6K2,DNMT3L,TM…
GO:MF	catalytic activity	GO:0003824	5.82008e-11	10.2351	168	ATP5PB,NT5M,RNF43,COX7A1,GNMT,ARG2,PYCR2,UAP1,AIPL1,PCK2,USP21,KYAT1,LDHC,GSTA3,SEPTIN3,UBE2D2,ZDHHC4,GEM,ERN1,ST3GAL5,RNF34,STAB1,PDK2,RAP2A,FGFRL1,SCP2,DNPEP,IP6K2,DNMT3L,PIWIL1,DDI1,CPA2,NDUFAF5,GBP6,SIRT3,RGS8,TSEN15,STK3,CDK16,MAP2K3,SH3KBP1,ABHD12,AZIN1,DCK,BMX,HS3ST4,CDKN1A,DPYSL4,TSSK2,GMPR,TRIM40,RAD18,HS3ST1,NDUFB8,PLCG2,GMDS,PAPOLG,USP5,ETNK2,PITPNM3,FH,LYG1,NME7,SPAST,WSCD2,RNF148,USP…
GO:MF	transferase activity	GO:0016740	7.00822e-06	5.15439	79	RNF43,GNMT,UAP1,PCK2,KYAT1,GSTA3,UBE2D2,ZDHHC4,ERN1,ST3GAL5,RNF34,PDK2,FGFRL1,SCP2,IP6K2,DNMT3L,NDUFAF5,SIRT3,STK3,CDK16,MAP2K3,SH3KBP1,DCK,BMX,HS3ST4,CDKN1A,TSSK2,TRIM40,RAD18,HS3ST1,PAPOLG,ETNK2,NME7,WSCD2,RNF148,PRKCI,NHLRC3,PRKCA,APRT,GSTZ1,SETBP1,UBE2S,CDK2,NME2,MAPK9,ADK,METTL2B,PRPSAP2,CDC42BPA,CAMK2A,BRD4,POLR2J,CSNK1G2,LANCL1,PRPS1,NAA50,AMT,MAPK1,TSTD1,TK1,HAT1,GSTM4,GUK1,ASH1L,CAMK2B,M…
GO:MF	small molecule binding	GO:0036094	0.000181705	3.74063	158	PRRG1,NT5M,ZC3H8,RNF43,GNMT,ARG2,CRIP2,APOC3,BRF1,CTCF,PCK2,DYTN,USP21,KYAT1,PRLR,LIMA1,SEPTIN3,UBE2D2,GEM,ERN1,RNF34,STAB1,PCDHB1,THAP2,PDK2,RAP2A,SCP2,DNPEP,IP6K2,DNMT3L,LECT2,COLEC10,PIWIL1,CPA2,GBP6,MNAT1,SIRT3,STK3,NOTCH2,CDK16,MAP2K3,NR1H4,DCK,BMX,CDKN1A,ITGAL,TSSK2,ZKSCAN7,GMPR,TRIM40,RAD18,ATP4B,CABP5,GUCA1B,GMDS,SYT13,PAPOLG,USP5,ETNK2,PITPNM3,MECP2,BIRC5,NME7,SPAST,PPARA,RNF148,USP4,PRK…
GO:MF	heterocyclic compound binding	GO:1901363	0.000201529	3.69566	74	NT5M,GNMT,PCK2,KYAT1,SEPTIN3,UBE2D2,GEM,ERN1,PDK2,RAP2A,SCP2,IP6K2,GBP6,SIRT3,STK3,CDK16,MAP2K3,DCK,BMX,TSSK2,ATP4B,GMDS,PAPOLG,ETNK2,MECP2,NME7,SPAST,PRKCI,TTL,PRKCA,LANCL2,APRT,GNAQ,UBE2S,CDK2,NME2,MAPK9,ADK,PRPSAP2,CDC42BPA,CAMK2A,CSNK1G2,PRPS1,RABL3,ALB,BAG1,MAPK1,PLPBP,EIF4A2,TK1,KIF23,GCDH,GUK1,CAMK2B,PRKACA,DRG1,ARL8B,PNP,ACAT1,HINT1,RAB3B,UBA1,GRHPR,UGDH,UBE2Q1,GPN1,RAN,LCK,PKLR,FN3K,PSMA…
GO:MF	transferase activity, transferring phosphorus-containing groups	GO:0016772	0.000254076	3.59504	40	UAP1,PCK2,ERN1,PDK2,FGFRL1,IP6K2,STK3,CDK16,MAP2K3,SH3KBP1,DCK,BMX,CDKN1A,TSSK2,PAPOLG,ETNK2,NME7,PRKCI,PRKCA,CDK2,NME2,MAPK9,ADK,PRPSAP2,CDC42BPA,CAMK2A,BRD4,POLR2J,CSNK1G2,PRPS1,MAPK1,TK1,GUK1,CAMK2B,PRKACA,NANS,LCK,PKLR,FN3K,DCLK3
GO:MF	kinase activity	GO:0016301	0.000319026	3.49617	35	PCK2,ERN1,PDK2,FGFRL1,IP6K2,STK3,CDK16,MAP2K3,SH3KBP1,DCK,BMX,CDKN1A,TSSK2,ETNK2,NME7,PRKCI,PRKCA,CDK2,NME2,MAPK9,ADK,CDC42BPA,CAMK2A,BRD4,CSNK1G2,PRPS1,MAPK1,TK1,GUK1,CAMK2B,PRKACA,LCK,PKLR,FN3K,DCLK3
GO:MF	molecular function regulator activity	GO:0098772	0.000397471	3.40069	67	ARHGEF10,APOC3,WFDC13,BCAR3,FGF23,IL32,THPO,GHRH,WAS,SFRP2,GEM,GDF3,RAP2A,TNFSF11,DNMT3L,COLEC10,PTTG1,MNAT1,RGS8,KCNE3,STK3,EDA,SPINK13,AZIN1,GDF10,GALP,IFNA5,NPM1,CDKN1A,SERPINA9,RAD18,EREG,ATP4B,WFDC3,CABP5,GUCA1B,PAPLN,BIRC5,FGD2,C3,PHPT1,GNAQ,NDP,PRPSAP2,BAG1,EDN3,FGF4,MAT2B,PYY,AREG,SERPINB5,MTCP1,ARL8B,EIF2B1,GREM2,GDF2,FGF8,RAN,LCK,GRP,RANGAP1,CCL25,SNCA,LHB,HDGF,ARTN,PKP2
GO:MF	receptor ligand activity	GO:0048018	0.000896736	3.04734	26	FGF23,IL32,THPO,GHRH,SFRP2,GDF3,TNFSF11,COLEC10,EDA,GDF10,GALP,IFNA5,EREG,NDP,EDN3,FGF4,PYY,AREG,GREM2,GDF2,FGF8,GRP,CCL25,LHB,HDGF,ARTN
GO:MF	identical protein binding	GO:0042802	0.00100787	2.9966	68	RALYL,GNMT,UAP1,KYAT1,SEPTIN3,WAS,ERN1,PDK2,FGFRL1,DNPEP,TNFSF11,LECT2,TARBP2,CD69,STK3,PHB2,DCK,NPM1,SLAMF7,RAD18,GMDS,MECP2,BIRC5,GIPC1,BNIP3L,USP4,SHANK1,COL1A1,PTGS2,RPIA,LHCGR,GSTZ1,NDP,NME2,PRPSAP2,CDC42BPA,CAMK2A,TIMM8A,PRPS1,RABL3,ALB,TPP2,PSMA7,MAPK1,TSTD1,WWOX,TK1,GSTM4,SNX8,CAMK2B,TRIM21,DRG1,PNP,ACAT1,EIF2B1,GREM2,NFKBIA,GRHPR,ADAMTS5,UGDH,LCK,SRM,ISCU,SNCA,FABP5,SGTA,TSN,ADSS1
GO:MF	signaling receptor activator activity	GO:0030546	0.00110932	2.95494	26	FGF23,IL32,THPO,GHRH,SFRP2,GDF3,TNFSF11,COLEC10,EDA,GDF10,GALP,IFNA5,EREG,NDP,EDN3,FGF4,PYY,AREG,GREM2,GDF2,FGF8,GRP,CCL25,LHB,HDGF,ARTN
GO:MF	nucleoside phosphate binding	GO:1901265	0.00152537	2.81663	68	NT5M,PCK2,SEPTIN3,UBE2D2,GEM,ERN1,PDK2,RAP2A,SCP2,IP6K2,GBP6,SIRT3,STK3,CDK16,MAP2K3,DCK,BMX,TSSK2,GMDS,PAPOLG,ETNK2,MECP2,NME7,SPAST,PRKCI,TTL,PRKCA,LANCL2,APRT,GNAQ,UBE2S,CDK2,NME2,MAPK9,ADK,PRPSAP2,CDC42BPA,CAMK2A,CSNK1G2,PRPS1,RABL3,BAG1,MAPK1,EIF4A2,TK1,KIF23,GCDH,GUK1,CAMK2B,PRKACA,DRG1,ARL8B,ACAT1,HINT1,RAB3B,UBA1,GRHPR,UGDH,UBE2Q1,GPN1,RAN,LCK,PKLR,FN3K,PSMA6,DCLK3,HDGF,ADSS1
GO:MF	binding	GO:0005488	0.00191415	2.71802	349	ATP5PB,PRRG1,CT45A1,NT5M,AGR3,ZC3H8,RALYL,ARHGEF10,RNF43,COX7A1,GNMT,INSIG1,ARG2,PYCR2,CRIP2,UAP1,LRFN1,CDCP1,APOC3,BRF1,SORT1,CTHRC1,MUC1,CTCF,AIPL1,RPSA,IL17RE,WFDC13,PCK2,DYTN,SPDL1,BCAR3,USP21,KYAT1,FGF23,SLCO5A1,TUFT1,PRLR,ROPN1B,OCIAD1,IL32,FUNDC1,TBX5,THPO,GHRH,LIMA1,SEPTIN3,UBE2D2,WAS,SFRP2,HOXA5,ZDHHC4,GEM,ERN1,RNF34,STAB1,PCDHB1,THAP2,NUDC,PDK2,GDF3,RAP2A,FGFRL1,SCP2,DNPEP,TNFSF11,MYBPH…
GO:MF	ion binding	GO:0043167	0.00252115	2.5984	149	PRRG1,NT5M,ZC3H8,RNF43,GNMT,ARG2,CRIP2,BRF1,CTCF,PCK2,DYTN,USP21,KYAT1,PRLR,LIMA1,SEPTIN3,UBE2D2,GEM,ERN1,RNF34,STAB1,PCDHB1,THAP2,PDK2,RAP2A,SCP2,DNPEP,IP6K2,DNMT3L,LECT2,PIWIL1,CPA2,GBP6,MNAT1,SIRT3,STK3,NOTCH2,CDK16,MAP2K3,NR1H4,DCK,BMX,CDKN1A,ITGAL,TSSK2,ZKSCAN7,GMPR,TRIM40,RAD18,CABP5,GUCA1B,GMDS,SYT13,PAPOLG,USP5,ETNK2,PITPNM3,BIRC5,NME7,SPAST,PPARA,RNF148,USP4,PRKCI,FGD2,COL1A1,PTGS2,TTL,P…
GO:MF	catalytic activity, acting on a protein	GO:0140096	0.00257755	2.58879	71	RNF43,AIPL1,USP21,UBE2D2,ZDHHC4,ERN1,RNF34,STAB1,PDK2,FGFRL1,DNPEP,DDI1,CPA2,SIRT3,STK3,CDK16,MAP2K3,ABHD12,BMX,CDKN1A,TSSK2,TRIM40,RAD18,USP5,SPAST,RNF148,USP4,PRKCI,NHLRC3,PHPT1,TTL,PPID,KLK5,PRKCA,PPIH,SETBP1,UBE2S,CDK2,NME2,MAPK9,MEP1A,CDC42BPA,CAMK2A,PSMB5,BRD4,LAP3,CSNK1G2,USP12,TPP2,NAA50,MAPK1,KLK3,HAT1,ASH1L,CAMK2B,TRIM21,PRKACA,HINT1,UBA1,ADAMTS5,NTAQ1,UBE2Q1,ZFP91,SENP1,LCK,FN3K,PTPN2,…
GO:MF	nucleotide binding	GO:0000166	0.00296752	2.52761	67	NT5M,PCK2,SEPTIN3,UBE2D2,GEM,ERN1,PDK2,RAP2A,SCP2,IP6K2,GBP6,SIRT3,STK3,CDK16,MAP2K3,DCK,BMX,TSSK2,GMDS,PAPOLG,ETNK2,MECP2,NME7,SPAST,PRKCI,TTL,PRKCA,LANCL2,APRT,GNAQ,UBE2S,CDK2,NME2,MAPK9,ADK,PRPSAP2,CDC42BPA,CAMK2A,CSNK1G2,PRPS1,RABL3,BAG1,MAPK1,EIF4A2,TK1,KIF23,GCDH,GUK1,CAMK2B,PRKACA,DRG1,ARL8B,ACAT1,HINT1,RAB3B,UBA1,GRHPR,UGDH,UBE2Q1,GPN1,RAN,LCK,PKLR,FN3K,DCLK3,HDGF,ADSS1
GO:MF	purine nucleotide binding	GO:0017076	0.00343445	2.46414	63	PCK2,SEPTIN3,UBE2D2,GEM,ERN1,PDK2,RAP2A,SCP2,IP6K2,GBP6,SIRT3,STK3,CDK16,MAP2K3,DCK,BMX,TSSK2,GMDS,PAPOLG,ETNK2,NME7,SPAST,PRKCI,TTL,PRKCA,LANCL2,APRT,GNAQ,UBE2S,CDK2,NME2,MAPK9,ADK,PRPSAP2,CDC42BPA,CAMK2A,CSNK1G2,PRPS1,RABL3,BAG1,MAPK1,EIF4A2,TK1,KIF23,GCDH,GUK1,CAMK2B,PRKACA,DRG1,ARL8B,ACAT1,RAB3B,UBA1,GRHPR,UGDH,UBE2Q1,GPN1,RAN,LCK,PKLR,FN3K,DCLK3,ADSS1
GO:MF	signaling receptor regulator activity	GO:0030545	0.00369267	2.43266	26	FGF23,IL32,THPO,GHRH,SFRP2,GDF3,TNFSF11,COLEC10,EDA,GDF10,GALP,IFNA5,EREG,NDP,EDN3,FGF4,PYY,AREG,GREM2,GDF2,FGF8,GRP,CCL25,LHB,HDGF,ARTN
GO:MF	anion binding	GO:0043168	0.00545129	2.2635	72	GNMT,PCK2,KYAT1,SEPTIN3,UBE2D2,GEM,ERN1,PDK2,RAP2A,SCP2,IP6K2,GBP6,SIRT3,STK3,CDK16,MAP2K3,NR1H4,DCK,BMX,TSSK2,GMDS,PAPOLG,ETNK2,NME7,SPAST,PRKCI,TTL,PTGDS,PRKCA,LANCL2,APRT,GNAQ,UBE2S,CDK2,NME2,MAPK9,ADK,PRPSAP2,CDC42BPA,CAMK2A,CSNK1G2,LANCL1,PRPS1,RABL3,ALB,MAPK1,PLPBP,EIF4A2,TK1,KIF23,GSTM4,GCDH,GUK1,CAMK2B,PRKACA,DRG1,ARL8B,PNP,ACAT1,RAB3B,UBA1,GRHPR,UBE2Q1,GPN1,RAN,LCK,PKLR,FN3K,PSMA6,DCLK3,…
GO:MF	magnesium ion binding	GO:0000287	0.00760892	2.11868	15	GEM,ERN1,RAP2A,STK3,TSSK2,CDK2,PRPSAP2,CDC42BPA,PRPS1,ENO3,PRKACA,RAN,PKLR,SNCA,ADSS1
GO:MF	carbohydrate derivative binding	GO:0097367	0.00857173	2.06693	68	PCK2,SEPTIN3,UBE2D2,GEM,ERN1,STAB1,PDK2,RAP2A,FGFRL1,SCP2,IP6K2,GBP6,STK3,CDK16,MAP2K3,DCK,BMX,TSSK2,PAPOLG,ETNK2,NME7,LGALS4,SPAST,PRKCI,TTL,PRKCA,LANCL2,APRT,FCN2,GNAQ,UBE2S,CDK2,NME2,MAPK9,ADK,PRPSAP2,CDC42BPA,CAMK2A,CSNK1G2,PRPS1,RABL3,MAPK1,EIF4A2,TK1,KIF23,GCDH,GUK1,FGF4,CAMK2B,PRKACA,DRG1,ARL8B,PNP,ACAT1,GREM2,DEFB106A,RAB3B,UBA1,ADAMTS5,UBE2Q1,GPN1,RAN,LCK,PKLR,FN3K,DCLK3,HDGF,ADSS1
GO:MF	phosphotransferase activity, alcohol group as acceptor	GO:0016773	0.0104193	1.98216	29	ERN1,PDK2,FGFRL1,IP6K2,STK3,CDK16,MAP2K3,DCK,BMX,CDKN1A,TSSK2,ETNK2,PRKCI,PRKCA,CDK2,NME2,MAPK9,ADK,CDC42BPA,CAMK2A,BRD4,CSNK1G2,MAPK1,CAMK2B,PRKACA,LCK,PKLR,FN3K,DCLK3
GO:MF	purine ribonucleotide binding	GO:0032555	0.0204457	1.6894	58	PCK2,SEPTIN3,UBE2D2,GEM,ERN1,PDK2,RAP2A,SCP2,IP6K2,GBP6,STK3,CDK16,MAP2K3,DCK,BMX,TSSK2,PAPOLG,ETNK2,NME7,SPAST,PRKCI,TTL,PRKCA,LANCL2,APRT,GNAQ,UBE2S,CDK2,NME2,MAPK9,ADK,PRPSAP2,CDC42BPA,CAMK2A,CSNK1G2,PRPS1,RABL3,MAPK1,EIF4A2,TK1,KIF23,GCDH,GUK1,CAMK2B,PRKACA,DRG1,ARL8B,ACAT1,RAB3B,UBA1,UBE2Q1,GPN1,RAN,LCK,PKLR,FN3K,DCLK3,ADSS1
GO:MF	enzyme binding	GO:0019899	0.0222895	1.6519	62	SORT1,SPDL1,BCAR3,PRLR,UBE2D2,WAS,ERN1,RNF34,GDF3,DNMT3L,TARBP2,PIWIL1,SIRT3,PSG8,NOTCH2,MAP2K3,SH3KBP1,NPM1,CDKN1A,RAD18,HNRNPA0,PLCG2,PITPNM3,MECP2,BIRC5,PPARA,FGD2,COL1A1,PTGS2,LHCGR,PRKCA,NME2,BRD4,CYB5A,ZBTB7A,BAG1,MAPK1,WWOX,GSTM4,AGO2,CUL4B,MAT2B,LMNB1,EIF4E,MAGEA4,TRIM21,PRKACA,MTCP1,ACAT1,UNC13D,HINT1,NFKBIA,LCK,RANGAP1,KPNA2,KPNB1,PTPN2,RILP,COPS5,ARTN,USP22,PKP2
GO:MF	deoxynucleoside kinase activity	GO:0019136	0.0252629	1.59752	3	DCK,ADK,TK1
GO:MF	molecular function activator activity	GO:0140677	0.0253166	1.59659	39	FGF23,IL32,THPO,GHRH,SFRP2,GDF3,TNFSF11,DNMT3L,COLEC10,PTTG1,MNAT1,RGS8,STK3,EDA,AZIN1,GDF10,GALP,IFNA5,CDKN1A,EREG,ATP4B,GUCA1B,GNAQ,NDP,EDN3,FGF4,PYY,AREG,MTCP1,GREM2,GDF2,FGF8,LCK,GRP,RANGAP1,CCL25,LHB,HDGF,ARTN
GO:MF	ribonucleotide binding	GO:0032553	0.0261648	1.58228	58	PCK2,SEPTIN3,UBE2D2,GEM,ERN1,PDK2,RAP2A,SCP2,IP6K2,GBP6,STK3,CDK16,MAP2K3,DCK,BMX,TSSK2,PAPOLG,ETNK2,NME7,SPAST,PRKCI,TTL,PRKCA,LANCL2,APRT,GNAQ,UBE2S,CDK2,NME2,MAPK9,ADK,PRPSAP2,CDC42BPA,CAMK2A,CSNK1G2,PRPS1,RABL3,MAPK1,EIF4A2,TK1,KIF23,GCDH,GUK1,CAMK2B,PRKACA,DRG1,ARL8B,ACAT1,RAB3B,UBA1,UBE2Q1,GPN1,RAN,LCK,PKLR,FN3K,DCLK3,ADSS1
GO:MF	signaling receptor binding	GO:0005102	0.0262476	1.58091	48	RNF43,APOC3,CTHRC1,FGF23,IL32,THPO,GHRH,SFRP2,ERN1,GDF3,SCP2,TNFSF11,COLEC10,ULBP2,PROK2,EDA,GDF10,GALP,IFNA5,ITGAL,EREG,PITPNM3,GIPC1,USP4,SHANK1,C3,PRKCA,FCN2,GNAQ,NDP,CAMK2A,LANCL1,EDN3,FGF4,PYY,AREG,GREM2,DEFB106A,ADAMTS5,GDF2,FGF8,LCK,GRP,CCL25,PTPN2,LHB,HDGF,ARTN
GO:BP	organonitrogen compound metabolic process	GO:1901564	1.38401e-17	16.8589	180	ATP5PB,NT5M,RNF43,GNMT,ARG2,PYCR2,APOC3,AIPL1,RPSA,PCK2,BCAR3,USP21,KYAT1,FGF23,PRLR,ROPN1B,LDHC,GSTA3,THPO,UBE2D2,SFRP2,ERN1,ST3GAL5,RNF34,NUDC,PDK2,RAP2A,DNPEP,TNFSF11,DCAF11,IP6K2,COLEC10,TARBP2,PIWIL1,DDI1,CPA2,NDUFAF5,MNAT1,SIRT3,STK3,CDK16,RBM24,PHB2,MAP2K3,ABHD12,NR1H4,AZIN1,DCK,BMX,HS3ST4,IFNA5,NPM1,CDKN1A,TSSK2,UBD,GMPR,TRIM40,RAD18,HS3ST1,EREG,TBCE,NUDCD2,NDUFB8,PSMB2,PLCG2,USP5,MECP2,A…
GO:BP	phosphorus metabolic process	GO:0006793	7.76067e-11	10.1101	94	ATP5PB,NT5M,UAP1,PCK2,BCAR3,FGF23,PRLR,ROPN1B,LDHC,THPO,SFRP2,ERN1,PDK2,RAP2A,SCP2,TNFSF11,IP6K2,TARBP2,MNAT1,STK3,CDK16,PHB2,MAP2K3,SH3KBP1,ABHD12,NR1H4,DCK,BMX,IFNA5,NPM1,CDKN1A,TSSK2,GMPR,EREG,NDUFB8,PLCG2,GMDS,ETNK2,PITPNM3,MECP2,BIRC5,NME7,PPARA,PRKCI,C3,PTGS2,PHPT1,RPIA,OSBP,LHCGR,PRKCA,APRT,GNAQ,PLA2G2E,CDK2,NME2,MAPK9,ADK,PRPSAP2,CDC42BPA,CAMK2A,NUDT15,CSNK1G2,PRPS1,ZBTB7A,EDN3,MAPK1,TK1,…
GO:BP	small molecule metabolic process	GO:0044281	2.72525e-10	9.56459	74	ATP5PB,NT5M,GNMT,INSIG1,ARG2,PYCR2,UAP1,APOC3,PCK2,KYAT1,FGF23,LDHC,LIMA1,PDK2,SCP2,IP6K2,ABHD12,NR1H4,AZIN1,DCK,GMPR,NDUFB8,PLCG2,GMDS,MECP2,FH,NME7,PPARA,C3,PTGS2,RPIA,PTGDS,OSBP,LHCGR,APRT,GSTZ1,GLS,AKR7A2,NDP,NME2,ADH6,ADK,PRPSAP2,NUDT15,PRPS1,ZBTB7A,AMT,MAPK1,TSTD1,TK1,MPI,GSTM4,GCDH,GUK1,MAT2B,ENO3,CES1,PRKACA,PNP,ACAT1,HINT1,GRHPR,TPH1,UGDH,NANS,ADH1C,RAN,PKLR,FN3K,PTPN2,SNCA,LHB,FABP5,ADS…
GO:BP	phosphate-containing compound metabolic process	GO:0006796	2.32815e-09	8.63299	90	ATP5PB,NT5M,PCK2,BCAR3,FGF23,PRLR,ROPN1B,LDHC,THPO,SFRP2,ERN1,PDK2,RAP2A,SCP2,TNFSF11,IP6K2,TARBP2,MNAT1,STK3,CDK16,PHB2,MAP2K3,SH3KBP1,ABHD12,NR1H4,DCK,BMX,IFNA5,NPM1,CDKN1A,TSSK2,GMPR,EREG,NDUFB8,PLCG2,ETNK2,PITPNM3,MECP2,BIRC5,NME7,PPARA,PRKCI,C3,PTGS2,PHPT1,RPIA,OSBP,LHCGR,PRKCA,APRT,GNAQ,PLA2G2E,CDK2,NME2,MAPK9,ADK,PRPSAP2,CDC42BPA,CAMK2A,NUDT15,CSNK1G2,PRPS1,ZBTB7A,EDN3,MAPK1,TK1,MPI,GCDH,G…
GO:BP	protein metabolic process	GO:0019538	2.59842e-08	7.58529	136	RNF43,GNMT,APOC3,AIPL1,RPSA,BCAR3,USP21,FGF23,PRLR,ROPN1B,THPO,UBE2D2,SFRP2,ERN1,ST3GAL5,RNF34,NUDC,RAP2A,DNPEP,TNFSF11,DCAF11,IP6K2,COLEC10,TARBP2,PIWIL1,DDI1,CPA2,NDUFAF5,MNAT1,SIRT3,STK3,CDK16,RBM24,PHB2,MAP2K3,AZIN1,BMX,HS3ST4,IFNA5,NPM1,CDKN1A,TSSK2,UBD,TRIM40,RAD18,HS3ST1,EREG,TBCE,NUDCD2,PSMB2,PLCG2,USP5,ANAPC10,BIRC5,GIPC1,PPARA,BNIP3L,RNF148,USP4,PRKCI,NHLRC3,GAN,C3,PTGS2,PHPT1,TTL,PPID,…
GO:BP	phosphorylation	GO:0016310	2.00307e-07	6.6983	62	PCK2,BCAR3,FGF23,PRLR,ROPN1B,THPO,SFRP2,ERN1,PDK2,RAP2A,TNFSF11,IP6K2,TARBP2,MNAT1,STK3,CDK16,PHB2,MAP2K3,SH3KBP1,DCK,BMX,IFNA5,NPM1,CDKN1A,TSSK2,EREG,PLCG2,ETNK2,BIRC5,NME7,PRKCI,C3,PTGS2,OSBP,PRKCA,GNAQ,CDK2,NME2,MAPK9,ADK,CDC42BPA,CAMK2A,CSNK1G2,PRPS1,EDN3,MAPK1,TK1,GUK1,FGF4,CAMK2B,AREG,PRKACA,MTCP1,CHMP6,FGF8,ZFP91,LCK,PKLR,FN3K,PTPN2,SNCA,DCLK3
GO:BP	nucleobase-containing small molecule metabolic process	GO:0055086	3.406e-07	6.46776	37	ATP5PB,NT5M,GNMT,UAP1,PCK2,LDHC,PDK2,DCK,GMPR,NDUFB8,GMDS,NME7,PPARA,RPIA,APRT,NME2,ADK,PRPSAP2,NUDT15,PRPS1,ZBTB7A,MAPK1,TK1,MPI,GCDH,GUK1,ENO3,PRKACA,PNP,ACAT1,HINT1,UGDH,NANS,RAN,PKLR,SNCA,ADSS1
GO:BP	response to stimulus	GO:0050896	1.38073e-06	5.85989	203	ZC3H8,ARHGEF10,RNF43,INSIG1,ARG2,PYCR2,UAP1,APOC3,SORT1,CTHRC1,OLFML1,MUC1,AIPL1,IL17RE,WFDC13,PCK2,SPDL1,BCAR3,KYAT1,FGF23,TUFT1,PRLR,ROPN1B,OCIAD1,SLC6A14,IL32,FUNDC1,GSTA3,THPO,GHRH,WAS,SFRP2,GEM,ERN1,RNF34,STAB1,NUDC,PDK2,GDF3,RAP2A,FGFRL1,TNFSF11,IP6K2,LECT2,COLEC10,ULBP2,TARBP2,DDI1,AMOT,PTTG1,GBP6,MNAT1,SIRT3,PROK2,RGS8,NCR1,CD69,STK3,PSG8,NOTCH2,CDK16,RBM24,PHB2,MAP2K3,EDA,ABHD12,NR1H4,GD…
GO:BP	organophosphate metabolic process	GO:0019637	4.94502e-06	5.30583	45	ATP5PB,NT5M,PCK2,LDHC,PDK2,SCP2,IP6K2,PHB2,ABHD12,NR1H4,DCK,BMX,GMPR,NDUFB8,PLCG2,ETNK2,PITPNM3,MECP2,NME7,PPARA,RPIA,OSBP,LHCGR,APRT,PLA2G2E,NME2,ADK,PRPSAP2,NUDT15,PRPS1,ZBTB7A,TK1,MPI,GCDH,GUK1,ENO3,PRKACA,PNP,ACAT1,HINT1,RAN,PKLR,SNCA,FABP5,ADSS1
GO:BP	carboxylic acid metabolic process	GO:0019752	7.27076e-06	5.13842	41	GNMT,INSIG1,ARG2,PYCR2,APOC3,PCK2,KYAT1,LDHC,PDK2,SCP2,ABHD12,NR1H4,AZIN1,MECP2,FH,PPARA,C3,PTGS2,PTGDS,OSBP,GSTZ1,GLS,NDP,ADH6,ZBTB7A,AMT,GSTM4,GCDH,ENO3,CES1,PRKACA,ACAT1,GRHPR,TPH1,UGDH,ADH1C,PKLR,FN3K,SNCA,FABP5,ADSS1
GO:BP	small molecule biosynthetic process	GO:0044283	8.37465e-06	5.07703	32	GNMT,INSIG1,PYCR2,APOC3,PCK2,LDHC,PDK2,SCP2,IP6K2,NR1H4,PLCG2,PPARA,PTGS2,PTGDS,OSBP,LHCGR,APRT,GLS,ADK,PRPS1,TK1,GSTM4,ENO3,CES1,PRKACA,PNP,UGDH,PKLR,PTPN2,SNCA,LHB,FABP5
GO:BP	defense response	GO:0006952	1.11423e-05	4.95302	63	ARG2,UAP1,IL17RE,WFDC13,IL32,WAS,RNF34,STAB1,TNFSF11,COLEC10,ULBP2,TARBP2,GBP6,PROK2,NCR1,NOTCH2,PHB2,MAP2K3,ABHD12,NR1H4,GALP,IFNA5,SLAMF7,ITGAL,UBD,TRIM40,EREG,IL22RA1,WFDC3,HNRNPA0,PLCG2,MECP2,LYG1,LGALS4,PPARA,BNIP3L,C3,PTGS2,KLK5,FCN2,NDP,PLA2G2E,MAPK9,CAMK2A,BRD4,KLK3,IL18RAP,ASH1L,EIF4E,TRIM21,ARL8B,UNC13D,NCR2,DEFB106A,NFKBIA,ADAMTS5,CLEC1B,LCK,GRP,CCL25,PTPN2,PSMA6,SNCA
GO:BP	macromolecule modification	GO:0043412	1.25011e-05	4.90305	95	RNF43,GNMT,CTCF,AIPL1,BCAR3,USP21,FGF23,PRLR,ROPN1B,THPO,UBE2D2,SFRP2,ERN1,ST3GAL5,RNF34,RAP2A,TNFSF11,DCAF11,IP6K2,DNMT3L,TARBP2,NDUFAF5,MNAT1,SIRT3,STK3,CDK16,PHB2,MAP2K3,ABHD12,BMX,IFNA5,NPM1,CDKN1A,TSSK2,UBD,TRIM40,RAD18,EREG,PLCG2,USP5,MECP2,ANAPC10,BIRC5,USP4,PRKCI,NHLRC3,GAN,C3,PTGS2,PHPT1,TTL,PPID,OSBP,PRKCA,GNAQ,PPIH,NDP,UBE2S,CDK2,MAPK9,METTL2B,CDC42BPA,CAMK2A,CSNK1G2,RABL3,USP12,TPP2,N…
GO:BP	response to chemical	GO:0042221	1.32102e-05	4.87909	109	ZC3H8,INSIG1,PYCR2,SORT1,IL17RE,PCK2,BCAR3,FGF23,PRLR,SLC6A14,GSTA3,THPO,GHRH,WAS,SFRP2,ERN1,NUDC,PDK2,RAP2A,TNFSF11,IP6K2,LECT2,COLEC10,DDI1,AMOT,GBP6,MNAT1,PROK2,RGS8,CD69,CDK16,PHB2,MAP2K3,EDA,NR1H4,GDF10,GALP,IFNA5,NPM1,CDKN1A,UBD,EREG,IL22RA1,ATP4B,HNRNPA0,PSMB2,PLCG2,SYT13,MECP2,BIRC5,GIPC1,PPARA,BNIP3L,SHANK1,PRKCI,COL1A1,PTGS2,PTGDS,OSBP,LHCGR,PRKCA,LANCL2,GSTZ1,GNAQ,NDP,ZFAND1,CDK2,NME2,…
GO:BP	protein modification process	GO:0036211	1.45208e-05	4.83801	90	RNF43,GNMT,AIPL1,BCAR3,USP21,FGF23,PRLR,ROPN1B,THPO,UBE2D2,SFRP2,ERN1,ST3GAL5,RNF34,RAP2A,TNFSF11,DCAF11,IP6K2,TARBP2,NDUFAF5,MNAT1,SIRT3,STK3,CDK16,PHB2,MAP2K3,BMX,IFNA5,NPM1,CDKN1A,TSSK2,UBD,TRIM40,RAD18,EREG,PLCG2,USP5,ANAPC10,BIRC5,USP4,PRKCI,NHLRC3,GAN,C3,PTGS2,PHPT1,TTL,PPID,OSBP,PRKCA,GNAQ,PPIH,NDP,UBE2S,CDK2,MAPK9,CDC42BPA,CAMK2A,CSNK1G2,RABL3,USP12,TPP2,NAA50,EDN3,MAPK1,HAT1,FGF4,CAMK2B,…
GO:BP	oxoacid metabolic process	GO:0043436	1.45208e-05	4.83801	41	GNMT,INSIG1,ARG2,PYCR2,APOC3,PCK2,KYAT1,LDHC,PDK2,SCP2,ABHD12,NR1H4,AZIN1,MECP2,FH,PPARA,C3,PTGS2,PTGDS,OSBP,GSTZ1,GLS,NDP,ADH6,ZBTB7A,AMT,GSTM4,GCDH,ENO3,CES1,PRKACA,ACAT1,GRHPR,TPH1,UGDH,ADH1C,PKLR,FN3K,SNCA,FABP5,ADSS1
GO:BP	organic acid metabolic process	GO:0006082	1.74598e-05	4.75796	41	GNMT,INSIG1,ARG2,PYCR2,APOC3,PCK2,KYAT1,LDHC,PDK2,SCP2,ABHD12,NR1H4,AZIN1,MECP2,FH,PPARA,C3,PTGS2,PTGDS,OSBP,GSTZ1,GLS,NDP,ADH6,ZBTB7A,AMT,GSTM4,GCDH,ENO3,CES1,PRKACA,ACAT1,GRHPR,TPH1,UGDH,ADH1C,PKLR,FN3K,SNCA,FABP5,ADSS1
GO:BP	response to external stimulus	GO:0009605	2.12771e-05	4.67209	83	ARG2,UAP1,AIPL1,WFDC13,PCK2,KYAT1,FGF23,PRLR,GHRH,WAS,SFRP2,RNF34,STAB1,PDK2,GDF3,TNFSF11,LECT2,COLEC10,ULBP2,TARBP2,AMOT,GBP6,PROK2,NCR1,NOTCH2,PHB2,MAP2K3,ABHD12,NR1H4,GALP,IFNA5,CDKN1A,SLAMF7,TSSK2,UBD,TRIM40,EREG,IL22RA1,ATP4B,WFDC3,HNRNPA0,PLCG2,MECP2,LYG1,LGALS4,PPARA,BNIP3L,SHANK1,COL1A1,C3,PTGS2,KLK5,PRKCA,FCN2,GNAQ,SBDS,CAMK2A,NUDT15,BRD4,ALB,EDN3,MAPK1,KLK3,IL18RAP,ASH1L,FGF4,TRIM21,ARL…
GO:BP	response to stress	GO:0006950	2.65429e-05	4.57605	106	INSIG1,ARG2,PYCR2,UAP1,MUC1,IL17RE,WFDC13,PCK2,IL32,FUNDC1,WAS,SFRP2,ERN1,RNF34,STAB1,PDK2,TNFSF11,COLEC10,ULBP2,TARBP2,PTTG1,GBP6,MNAT1,PROK2,NCR1,NOTCH2,RBM24,PHB2,MAP2K3,ABHD12,NR1H4,GALP,IFNA5,NPM1,CDKN1A,SLAMF7,ITGAL,TSSK2,UBD,GMPR,TRIM40,RAD18,EREG,IL22RA1,WFDC3,HNRNPA0,PLCG2,MECP2,FH,LYG1,LGALS4,PPARA,BNIP3L,COL1A1,C3,PTGS2,KLK5,PRKCA,FCN2,GNAQ,NDP,PLA2G2E,CDK2,NME2,MAPK9,CAMK2A,PSMB5,NUDT…
GO:BP	response to peptide hormone	GO:0043434	0.000108873	3.96308	25	INSIG1,SORT1,PCK2,BCAR3,NUDC,PDK2,NR1H4,GALP,EREG,PPARA,PRKCI,COL1A1,PTGS2,LHCGR,PRKCA,NME2,CAMK2A,MAPK1,AREG,PRKACA,EIF2B1,PKLR,USO1,RANGAP1,PTPN2
GO:BP	cellular response to chemical stimulus	GO:0070887	0.000113274	3.94587	80	INSIG1,PYCR2,IL17RE,PCK2,BCAR3,FGF23,PRLR,GSTA3,THPO,WAS,ERN1,PDK2,RAP2A,TNFSF11,IP6K2,DDI1,GBP6,RGS8,CD69,CDK16,PHB2,MAP2K3,EDA,NR1H4,IFNA5,NPM1,EREG,IL22RA1,PLCG2,SYT13,MECP2,BIRC5,GIPC1,PPARA,BNIP3L,PRKCI,COL1A1,PTGS2,OSBP,LHCGR,PRKCA,LANCL2,GSTZ1,GNAQ,NDP,ZFAND1,CDK2,NME2,MAPK9,SBDS,CAMK2A,NUDT15,LANCL1,ALDH3A1,ZBTB7A,ALB,EDN3,MAPK1,EIF4A2,GSTM4,IL18RAP,GUK1,FGF4,CES1,EIF4E,TRIM21,PRKACA,GREM…
GO:BP	purine-containing compound metabolic process	GO:0072521	0.000154604	3.81078	29	ATP5PB,GNMT,PCK2,LDHC,PDK2,DCK,GMPR,NDUFB8,NME7,PPARA,RPIA,APRT,NME2,ADK,PRPSAP2,NUDT15,PRPS1,ZBTB7A,GCDH,GUK1,ENO3,PRKACA,PNP,ACAT1,HINT1,RAN,PKLR,SNCA,ADSS1
GO:BP	positive regulation of cell cycle	GO:0045787	0.0001823	3.73921	22	MNAT1,PHB2,NPM1,RAD18,EREG,PLCG2,MECP2,BIRC5,SPAST,GIPC1,TTL,PRKCA,BRD4,EDN3,KIF23,CUL4B,EIF4E,MAGEA4,C6ORF89,TRIM21,FGF8,USP22
GO:BP	purine nucleotide metabolic process	GO:0006163	0.000183214	3.73704	28	ATP5PB,PCK2,LDHC,PDK2,DCK,GMPR,NDUFB8,NME7,PPARA,RPIA,APRT,NME2,ADK,PRPSAP2,NUDT15,PRPS1,ZBTB7A,GCDH,GUK1,ENO3,PRKACA,PNP,ACAT1,HINT1,RAN,PKLR,SNCA,ADSS1
GO:BP	nucleoside phosphate metabolic process	GO:0006753	0.00020705	3.68393	30	ATP5PB,NT5M,PCK2,LDHC,PDK2,DCK,GMPR,NDUFB8,NME7,PPARA,RPIA,APRT,NME2,ADK,PRPSAP2,NUDT15,PRPS1,ZBTB7A,TK1,GCDH,GUK1,ENO3,PRKACA,PNP,ACAT1,HINT1,RAN,PKLR,SNCA,ADSS1
GO:BP	positive regulation of biological process	GO:0048518	0.000207353	3.68329	148	ZC3H8,ARHGEF10,ARG2,CRIP2,UAP1,BRF1,CTHRC1,CTCF,PCK2,BCAR3,USP21,FGF23,PRLR,OCIAD1,IL32,TBX5,THPO,GHRH,WAS,SFRP2,HOXA5,ERN1,RNF34,GDF3,RAP2A,SCP2,TNFSF11,IP6K2,DNMT3L,COLEC10,ULBP2,TARBP2,AMOT,MNAT1,SIRT3,PROK2,STK3,NOTCH2,CDK16,RBM24,PHB2,MAP2K3,NFYA,EDA,SH3KBP1,NR1H4,AZIN1,GDF10,BMX,IFNA5,NPM1,CDKN1A,UBD,RAD18,EVL,EREG,LMOD1,SSR1,HNRNPA0,PLCG2,USP5,MECP2,FH,BIRC5,SPAST,GIPC1,PPARA,BNIP3L,USP4,S…
GO:BP	cellular response to stimulus	GO:0051716	0.000235809	3.62744	168	ARHGEF10,RNF43,INSIG1,ARG2,PYCR2,APOC3,SORT1,CTHRC1,OLFML1,MUC1,AIPL1,IL17RE,PCK2,SPDL1,BCAR3,FGF23,TUFT1,PRLR,ROPN1B,OCIAD1,IL32,GSTA3,THPO,GHRH,WAS,SFRP2,GEM,ERN1,RNF34,PDK2,GDF3,RAP2A,FGFRL1,TNFSF11,IP6K2,COLEC10,TARBP2,DDI1,AMOT,PTTG1,GBP6,MNAT1,SIRT3,PROK2,RGS8,NCR1,CD69,STK3,PSG8,NOTCH2,CDK16,RBM24,PHB2,MAP2K3,EDA,NR1H4,GDF10,GALP,BMX,IFNA5,NPM1,CDKN1A,ITGAL,TSSK2,UBD,CLEC1A,TRIM40,RAD18,EV…
GO:BP	biological process involved in interspecies interaction between organisms	GO:0044419	0.000239642	3.62044	58	ARG2,UAP1,RPSA,WFDC13,PCK2,KYAT1,PRLR,WAS,RNF34,STAB1,COLEC10,ULBP2,TARBP2,GBP6,NCR1,NOTCH2,PHB2,MAP2K3,NR1H4,GALP,IFNA5,SLAMF7,UBD,TRIM40,EREG,IL22RA1,ATP4B,WFDC3,HNRNPA0,PLCG2,MECP2,LYG1,LGALS4,PPARA,BNIP3L,C3,PTGS2,PPID,KLK5,PRKCA,FCN2,CAMK2A,BRD4,MAPK1,KLK3,IL18RAP,SAP30,TRIM21,ARL8B,UNC13D,CHMP6,DEFB106A,NFKBIA,ADAMTS5,LCK,CCL25,PTPN2,SNCA
GO:BP	protein phosphorylation	GO:0006468	0.000267039	3.57343	49	BCAR3,FGF23,PRLR,ROPN1B,THPO,SFRP2,ERN1,RAP2A,TNFSF11,IP6K2,TARBP2,MNAT1,STK3,CDK16,PHB2,MAP2K3,BMX,IFNA5,NPM1,CDKN1A,TSSK2,EREG,PLCG2,BIRC5,PRKCI,C3,PTGS2,OSBP,PRKCA,GNAQ,CDK2,MAPK9,CDC42BPA,CAMK2A,CSNK1G2,EDN3,MAPK1,FGF4,CAMK2B,AREG,PRKACA,MTCP1,CHMP6,FGF8,ZFP91,LCK,PTPN2,SNCA,DCLK3
GO:BP	organophosphate biosynthetic process	GO:0090407	0.000509661	3.29272	29	ATP5PB,LDHC,PDK2,SCP2,IP6K2,NR1H4,DCK,BMX,NDUFB8,PLCG2,ETNK2,PITPNM3,NME7,PPARA,OSBP,LHCGR,APRT,NME2,ADK,PRPSAP2,PRPS1,TK1,GCDH,GUK1,PNP,ACAT1,SNCA,FABP5,ADSS1
GO:BP	response to organic substance	GO:0010033	0.000517068	3.28645	77	INSIG1,SORT1,IL17RE,PCK2,BCAR3,FGF23,PRLR,THPO,WAS,ERN1,NUDC,PDK2,TNFSF11,IP6K2,DDI1,GBP6,RGS8,CDK16,PHB2,MAP2K3,EDA,NR1H4,GDF10,GALP,IFNA5,NPM1,CDKN1A,UBD,EREG,IL22RA1,ATP4B,HNRNPA0,PSMB2,PLCG2,MECP2,BIRC5,GIPC1,PPARA,PRKCI,COL1A1,PTGS2,PTGDS,OSBP,LHCGR,PRKCA,LANCL2,GNAQ,CDK2,NME2,ADH6,CAMK2A,ZBTB7A,MAPK1,EIF4A2,IL18RAP,FGF4,CES1,EIF4E,AREG,TRIM21,PRKACA,ACAT1,EIF2B1,GREM2,NFKBIA,FGF8,RAN,PKLR,U…
GO:BP	nucleotide metabolic process	GO:0009117	0.000527632	3.27767	29	ATP5PB,NT5M,PCK2,LDHC,PDK2,DCK,GMPR,NDUFB8,NME7,PPARA,RPIA,APRT,NME2,ADK,PRPSAP2,NUDT15,PRPS1,ZBTB7A,GCDH,GUK1,ENO3,PRKACA,PNP,ACAT1,HINT1,RAN,PKLR,SNCA,ADSS1
GO:BP	response to external biotic stimulus	GO:0043207	0.000573049	3.24181	53	ARG2,UAP1,WFDC13,PCK2,KYAT1,PRLR,WAS,RNF34,STAB1,COLEC10,ULBP2,TARBP2,GBP6,NCR1,NOTCH2,PHB2,MAP2K3,NR1H4,GALP,IFNA5,SLAMF7,UBD,TRIM40,EREG,IL22RA1,ATP4B,WFDC3,HNRNPA0,PLCG2,MECP2,LYG1,LGALS4,BNIP3L,C3,PTGS2,KLK5,PRKCA,FCN2,CAMK2A,MAPK1,KLK3,IL18RAP,TRIM21,ARL8B,UNC13D,DEFB106A,NFKBIA,ADAMTS5,LCK,GRP,CCL25,PTPN2,SNCA
GO:BP	response to peptide	GO:1901652	0.0008349	3.07837	26	INSIG1,SORT1,PCK2,BCAR3,NUDC,PDK2,NR1H4,GALP,EREG,PPARA,PRKCI,COL1A1,PTGS2,LHCGR,PRKCA,NME2,CAMK2A,MAPK1,AREG,PRKACA,EIF2B1,NFKBIA,PKLR,USO1,RANGAP1,PTPN2
GO:BP	response to hormone	GO:0009725	0.00087058	3.06019	36	INSIG1,SORT1,PCK2,BCAR3,FGF23,PRLR,NUDC,PDK2,PHB2,NR1H4,GALP,CDKN1A,EREG,PPARA,PRKCI,COL1A1,PTGS2,PTGDS,LHCGR,PRKCA,LANCL2,NME2,CAMK2A,ZBTB7A,MAPK1,EIF4E,AREG,PRKACA,ACAT1,EIF2B1,RAN,PKLR,USO1,RANGAP1,PTPN2,LHB
GO:BP	peptidyl-serine phosphorylation	GO:0018105	0.000910931	3.04051	16	BCAR3,SFRP2,ERN1,IP6K2,IFNA5,PRKCI,PTGS2,PRKCA,CDK2,MAPK9,CAMK2A,MAPK1,CAMK2B,PRKACA,MTCP1,SNCA
GO:BP	ribose phosphate biosynthetic process	GO:0046390	0.000987285	3.00556	17	ATP5PB,LDHC,PDK2,DCK,NDUFB8,NME7,PPARA,APRT,NME2,ADK,PRPSAP2,PRPS1,GCDH,GUK1,ACAT1,SNCA,ADSS1
GO:BP	purine-containing compound biosynthetic process	GO:0072522	0.0010034	2.99852	18	ATP5PB,LDHC,PDK2,DCK,NDUFB8,NME7,PPARA,APRT,NME2,ADK,PRPSAP2,PRPS1,GCDH,GUK1,PNP,ACAT1,SNCA,ADSS1
GO:BP	ribose phosphate metabolic process	GO:0019693	0.00110922	2.95498	25	ATP5PB,LDHC,PDK2,DCK,NDUFB8,NME7,PPARA,RPIA,APRT,NME2,ADK,PRPSAP2,PRPS1,ZBTB7A,GCDH,GUK1,ENO3,PRKACA,PNP,ACAT1,HINT1,RAN,PKLR,SNCA,ADSS1
GO:BP	nucleoside phosphate biosynthetic process	GO:1901293	0.00113393	2.94541	19	ATP5PB,LDHC,PDK2,DCK,NDUFB8,NME7,PPARA,APRT,NME2,ADK,PRPSAP2,PRPS1,TK1,GCDH,GUK1,PNP,ACAT1,SNCA,ADSS1
GO:BP	response to biotic stimulus	GO:0009607	0.00114602	2.94081	53	ARG2,UAP1,WFDC13,PCK2,KYAT1,PRLR,WAS,RNF34,STAB1,COLEC10,ULBP2,TARBP2,GBP6,NCR1,NOTCH2,PHB2,MAP2K3,NR1H4,GALP,IFNA5,SLAMF7,UBD,TRIM40,EREG,IL22RA1,ATP4B,WFDC3,HNRNPA0,PLCG2,MECP2,LYG1,LGALS4,BNIP3L,C3,PTGS2,KLK5,PRKCA,FCN2,CAMK2A,MAPK1,KLK3,IL18RAP,TRIM21,ARL8B,UNC13D,DEFB106A,NFKBIA,ADAMTS5,LCK,GRP,CCL25,PTPN2,SNCA
GO:BP	response to endogenous stimulus	GO:0009719	0.00124433	2.90507	55	INSIG1,SORT1,PCK2,BCAR3,FGF23,PRLR,SFRP2,ERN1,NUDC,PDK2,GDF3,FGFRL1,RGS8,NOTCH2,PHB2,MAP2K3,NR1H4,GDF10,GALP,CDKN1A,EREG,MECP2,GIPC1,PPARA,PRKCI,COL1A1,PTGS2,PTGDS,LHCGR,PRKCA,LANCL2,GNAQ,NDP,NME2,CAMK2A,ZBTB7A,MAPK1,WWOX,FGF4,SAP30,CES1,EIF4E,AREG,PRKACA,ACAT1,EIF2B1,GREM2,GDF2,FGF8,RAN,PKLR,USO1,RANGAP1,PTPN2,LHB
GO:BP	response to other organism	GO:0051707	0.00127582	2.89421	52	ARG2,UAP1,WFDC13,PCK2,KYAT1,PRLR,WAS,RNF34,STAB1,COLEC10,ULBP2,TARBP2,GBP6,NCR1,NOTCH2,PHB2,MAP2K3,NR1H4,GALP,IFNA5,SLAMF7,UBD,TRIM40,EREG,IL22RA1,ATP4B,WFDC3,HNRNPA0,PLCG2,MECP2,LYG1,LGALS4,BNIP3L,C3,PTGS2,KLK5,PRKCA,FCN2,CAMK2A,MAPK1,KLK3,IL18RAP,TRIM21,ARL8B,UNC13D,DEFB106A,NFKBIA,ADAMTS5,LCK,CCL25,PTPN2,SNCA
GO:BP	carbohydrate derivative metabolic process	GO:1901135	0.00143369	2.84354	41	ATP5PB,NT5M,GNMT,UAP1,LDHC,ST3GAL5,PDK2,DCK,HS3ST4,HS3ST1,NDUFB8,GMDS,LYG1,NME7,PPARA,RPIA,APRT,AKR7A2,NME2,ADK,PRPSAP2,NUDT15,PRPS1,ZBTB7A,TK1,MPI,AGO2,GCDH,GUK1,ENO3,PRKACA,PNP,ACAT1,HINT1,UGDH,NANS,RAN,PKLR,FN3K,SNCA,ADSS1
GO:BP	positive regulation of phosphorus metabolic process	GO:0010562	0.00149862	2.82431	31	BCAR3,FGF23,PRLR,THPO,SFRP2,ERN1,RAP2A,TNFSF11,IP6K2,MNAT1,PHB2,MAP2K3,NR1H4,IFNA5,CDKN1A,EREG,PLCG2,BIRC5,PPARA,C3,PTGS2,OSBP,LHCGR,EDN3,MAPK1,FGF4,AREG,MTCP1,FGF8,ZFP91,SNCA
GO:BP	positive regulation of phosphate metabolic process	GO:0045937	0.00149862	2.82431	31	BCAR3,FGF23,PRLR,THPO,SFRP2,ERN1,RAP2A,TNFSF11,IP6K2,MNAT1,PHB2,MAP2K3,NR1H4,IFNA5,CDKN1A,EREG,PLCG2,BIRC5,PPARA,C3,PTGS2,OSBP,LHCGR,EDN3,MAPK1,FGF4,AREG,MTCP1,FGF8,ZFP91,SNCA
GO:BP	mitotic cell cycle	GO:0000278	0.00152751	2.81602	36	ARHGEF10,MUC1,SPDL1,GEM,NUDC,MNAT1,PHB2,CDKN1A,UBD,EREG,TBCE,MECP2,ANAPC10,BIRC5,SPAST,TTL,PRKCA,NDP,UBE2S,CDK2,SBDS,CAMK2A,NUDT15,BRD4,NAA50,EDN3,TK1,KIF23,CUL4B,EIF4E,DRG1,CHMP6,FGF8,RAN,KPNB1,USP22
GO:BP	peptidyl-amino acid modification	GO:0018193	0.00173219	2.7614	32	BCAR3,PRLR,SFRP2,ERN1,IP6K2,NDUFAF5,SIRT3,IFNA5,PLCG2,PRKCI,PTGS2,PPID,OSBP,PRKCA,PPIH,CDK2,MAPK9,CAMK2A,MAPK1,CAMK2B,DPH7,AREG,PRKACA,MTCP1,CHMP6,HINT1,FGF8,SENP1,LCK,RANGAP1,PTPN2,SNCA
GO:BP	mammary gland alveolus development	GO:0060749	0.00183778	2.73571	6	PRLR,HOXA5,TNFSF11,PHB2,AREG,TPH1
GO:BP	mammary gland lobule development	GO:0061377	0.00183778	2.73571	6	PRLR,HOXA5,TNFSF11,PHB2,AREG,TPH1
GO:BP	positive regulation of protein phosphorylation	GO:0001934	0.00184448	2.73413	28	BCAR3,FGF23,PRLR,THPO,SFRP2,ERN1,RAP2A,TNFSF11,IP6K2,MNAT1,PHB2,MAP2K3,IFNA5,CDKN1A,EREG,PLCG2,BIRC5,C3,PTGS2,OSBP,EDN3,MAPK1,FGF4,AREG,MTCP1,FGF8,ZFP91,SNCA
GO:BP	peptidyl-serine modification	GO:0018209	0.00191802	2.71715	16	BCAR3,SFRP2,ERN1,IP6K2,IFNA5,PRKCI,PTGS2,PRKCA,CDK2,MAPK9,CAMK2A,MAPK1,CAMK2B,PRKACA,MTCP1,SNCA
GO:BP	cell cycle process	GO:0022402	0.00222842	2.652	45	ARHGEF10,MUC1,CTCF,SPDL1,ROPN1B,SEPTIN3,GEM,NUDC,DNMT3L,PTTG1,MNAT1,PHB2,HAUS1,NPM1,CDKN1A,UBD,RAD18,EREG,TBCE,PLCG2,MECP2,BIRC5,SPAST,GIPC1,TTL,PRKCA,NDP,UBE2S,CDK2,SBDS,CAMK2A,BRD4,CIAO1,NAA50,EDN3,TK1,KIF23,CUL4B,EIF4E,DRG1,ARL8B,CHMP6,FGF8,RAN,KPNB1
GO:BP	cell communication	GO:0007154	0.00225773	2.64633	149	ARHGEF10,RNF43,INSIG1,APOC3,SORT1,CTHRC1,OLFML1,MUC1,AIPL1,IL17RE,PCK2,DYTN,SPDL1,BCAR3,FGF23,TUFT1,PRLR,ROPN1B,OCIAD1,IL32,TBX5,THPO,GHRH,WAS,SFRP2,HOXA5,GEM,ERN1,RNF34,STAB1,PDK2,GDF3,RAP2A,FGFRL1,TNFSF11,COLEC10,TARBP2,AMOT,SIRT3,PROK2,RGS8,NCR1,STK3,PSG8,NOTCH2,CDK16,PHB2,MAP2K3,EDA,SH3KBP1,NR1H4,GDF10,GALP,BMX,IFNA5,NPM1,CDKN1A,ITGAL,TSSK2,UBD,CLEC1A,TRIM40,EVL,EREG,IL22RA1,CABP5,GUCA1B,PLCG…
GO:BP	signaling	GO:0023052	0.0028191	2.54989	147	ARHGEF10,RNF43,INSIG1,APOC3,SORT1,CTHRC1,OLFML1,MUC1,AIPL1,IL17RE,PCK2,DYTN,SPDL1,BCAR3,FGF23,TUFT1,PRLR,ROPN1B,OCIAD1,IL32,TBX5,THPO,GHRH,WAS,SFRP2,HOXA5,GEM,ERN1,RNF34,STAB1,PDK2,GDF3,RAP2A,FGFRL1,TNFSF11,COLEC10,TARBP2,AMOT,SIRT3,PROK2,RGS8,NCR1,STK3,PSG8,NOTCH2,CDK16,PHB2,MAP2K3,EDA,SH3KBP1,NR1H4,GDF10,GALP,BMX,IFNA5,NPM1,CDKN1A,ITGAL,TSSK2,UBD,CLEC1A,TRIM40,EVL,EREG,IL22RA1,CABP5,GUCA1B,PLCG…
GO:BP	purine nucleotide biosynthetic process	GO:0006164	0.00287638	2.54115	17	ATP5PB,LDHC,PDK2,DCK,NDUFB8,NME7,PPARA,APRT,NME2,ADK,PRPSAP2,PRPS1,GCDH,GUK1,ACAT1,SNCA,ADSS1
GO:BP	cell cycle	GO:0007049	0.00315437	2.50109	57	ARHGEF10,MUC1,CTCF,SPDL1,ROPN1B,SEPTIN3,GEM,NUDC,DNMT3L,PIWIL1,PTTG1,MNAT1,CDK16,PHB2,HAUS1,NPM1,CDKN1A,UBD,RAD18,EREG,TBCE,PLCG2,MECP2,ANAPC10,BIRC5,SPAST,GIPC1,PTGS2,TTL,PRKCA,NDP,UBE2S,CDK2,SBDS,CAMK2A,NUDT15,BRD4,CIAO1,NAA50,EDN3,MAPK1,TK1,KIF23,CUL4B,EIF4E,MAGEA4,C6ORF89,TRIM21,PRKACA,DRG1,ARL8B,CHMP6,FGF8,RAN,KPNB1,COPS5,USP22
GO:BP	regulation of phosphate metabolic process	GO:0019220	0.00365886	2.43665	41	BCAR3,FGF23,PRLR,ROPN1B,THPO,SFRP2,ERN1,PDK2,RAP2A,SCP2,TNFSF11,IP6K2,TARBP2,MNAT1,PHB2,MAP2K3,NR1H4,IFNA5,NPM1,CDKN1A,EREG,PLCG2,BIRC5,PPARA,C3,PTGS2,OSBP,LHCGR,GNAQ,ZBTB7A,EDN3,MAPK1,FGF4,AREG,PRKACA,MTCP1,CHMP6,FGF8,ZFP91,PTPN2,SNCA
GO:BP	regulation of phosphorus metabolic process	GO:0051174	0.00374073	2.42704	41	BCAR3,FGF23,PRLR,ROPN1B,THPO,SFRP2,ERN1,PDK2,RAP2A,SCP2,TNFSF11,IP6K2,TARBP2,MNAT1,PHB2,MAP2K3,NR1H4,IFNA5,NPM1,CDKN1A,EREG,PLCG2,BIRC5,PPARA,C3,PTGS2,OSBP,LHCGR,GNAQ,ZBTB7A,EDN3,MAPK1,FGF4,AREG,PRKACA,MTCP1,CHMP6,FGF8,ZFP91,PTPN2,SNCA
GO:BP	positive regulation of phosphorylation	GO:0042327	0.00433308	2.3632	28	BCAR3,FGF23,PRLR,THPO,SFRP2,ERN1,RAP2A,TNFSF11,IP6K2,MNAT1,PHB2,MAP2K3,IFNA5,CDKN1A,EREG,PLCG2,BIRC5,C3,PTGS2,OSBP,EDN3,MAPK1,FGF4,AREG,MTCP1,FGF8,ZFP91,SNCA
GO:BP	deoxyribonucleoside monophosphate metabolic process	GO:0009162	0.0043733	2.35919	6	NT5M,DCK,ADK,TK1,GUK1,PNP
GO:BP	nucleotide biosynthetic process	GO:0009165	0.00446531	2.35015	18	ATP5PB,LDHC,PDK2,DCK,NDUFB8,NME7,PPARA,APRT,NME2,ADK,PRPSAP2,PRPS1,GCDH,GUK1,PNP,ACAT1,SNCA,ADSS1
GO:BP	mitotic spindle organization	GO:0007052	0.00449238	2.34752	12	ARHGEF10,NUDC,TBCE,MECP2,BIRC5,SPAST,SBDS,KIF23,DRG1,CHMP6,RAN,KPNB1
GO:BP	response to nitrogen compound	GO:1901698	0.00460875	2.33642	39	INSIG1,SORT1,PCK2,BCAR3,NUDC,PDK2,DDI1,RGS8,NR1H4,GDF10,GALP,IFNA5,NPM1,CDKN1A,EREG,ATP4B,PSMB2,MECP2,PPARA,PRKCI,COL1A1,PTGS2,LHCGR,PRKCA,GNAQ,CDK2,NME2,CAMK2A,MAPK1,CES1,AREG,PRKACA,EIF2B1,NFKBIA,PKLR,USO1,RANGAP1,PTPN2,GUCD1
GO:BP	response to oxygen-containing compound	GO:1901700	0.00479027	2.31964	53	INSIG1,SORT1,PCK2,BCAR3,FGF23,ERN1,NUDC,PDK2,IP6K2,RGS8,CDK16,PHB2,MAP2K3,NR1H4,GDF10,GALP,CDKN1A,EREG,ATP4B,HNRNPA0,PLCG2,MECP2,BIRC5,PPARA,PRKCI,COL1A1,PTGS2,OSBP,LHCGR,PRKCA,LANCL2,GNAQ,ZFAND1,CDK2,NME2,MAPK9,ADH6,CAMK2A,NUDT15,MAPK1,IL18RAP,CES1,EIF4E,AREG,PRKACA,EIF2B1,NFKBIA,PKLR,USO1,RANGAP1,PTPN2,SNCA,GUCD1
GO:BP	organic substance catabolic process	GO:1901575	0.00481577	2.31733	62	NT5M,RNF43,ARG2,APOC3,PCK2,KYAT1,FGF23,LDHC,UBE2D2,ERN1,RNF34,SCP2,DCAF11,DDI1,CPA2,RBM24,ABHD12,AZIN1,NPM1,UBD,TRIM40,HNRNPA0,PSMB2,PLCG2,USP5,ANAPC10,LYG1,GIPC1,PPARA,BNIP3L,RNF148,NHLRC3,PRKCA,GSTZ1,GLS,UBE2S,PLA2G2E,CDK2,MAPK9,PSMB5,NUDT15,ZBTB7A,PSMA7,AMT,AGO2,GCDH,CUL4B,ENO3,CES1,TRIM21,PRKACA,PNP,ACAT1,CHMP6,HINT1,UBA1,PKLR,PSMA6,RILP,SNCA,HSD17B11,SGTA
GO:BP	regulation of molecular function	GO:0065009	0.00486791	2.31266	56	ARHGEF10,APOC3,SORT1,BCAR3,FGF23,PRLR,IL32,GEM,ERN1,RNF34,TNFSF11,TARBP2,MNAT1,SIRT3,RGS8,KCNE3,STK3,PHB2,MAP2K3,EDA,NPM1,CDKN1A,TRIM40,EREG,PLCG2,PPARA,SHANK1,PRKCI,FGD2,PHPT1,LHCGR,GNAQ,UBE2S,ZNF593,CAMK2A,ZBTB7A,EDN3,MAPK1,EIF4A2,IL18RAP,TRIM21,PRKACA,MTCP1,GREM2,CHMP6,NFKBIA,ZFP91,SENP1,RAN,LCK,GRP,RANGAP1,ISCU,PSMA6,SNCA,COPS5
GO:BP	regulation of protein metabolic process	GO:0051246	0.00745853	2.12735	62	BCAR3,FGF23,PRLR,ROPN1B,THPO,SFRP2,ERN1,RNF34,RAP2A,TNFSF11,IP6K2,TARBP2,PIWIL1,MNAT1,RBM24,PHB2,MAP2K3,AZIN1,IFNA5,NPM1,CDKN1A,TRIM40,EREG,PLCG2,USP5,BIRC5,GIPC1,USP4,NHLRC3,C3,PTGS2,OSBP,TIA1,GNAQ,UBE2S,CDK2,MAPK9,NUDT15,RABL3,EDN3,MAPK1,EIF4A2,AGO2,FGF4,CUL4B,EIF4E,PFDN5,AREG,TRIM21,PRKACA,MTCP1,CHMP6,NFKBIA,FGF8,ZFP91,SENP1,LCK,PTPN2,RILP,SNCA,COPS5,SGTA
GO:BP	regulation of response to stimulus	GO:0048583	0.00754452	2.12237	99	ARHGEF10,RNF43,INSIG1,ARG2,APOC3,CTHRC1,MUC1,AIPL1,BCAR3,FGF23,PRLR,OCIAD1,THPO,GHRH,WAS,SFRP2,ERN1,RNF34,PDK2,GDF3,RAP2A,TNFSF11,COLEC10,ULBP2,TARBP2,AMOT,SIRT3,RGS8,NCR1,STK3,NOTCH2,PHB2,MAP2K3,EDA,ABHD12,NR1H4,BMX,IFNA5,NPM1,TSSK2,UBD,TRIM40,EREG,IL22RA1,PLCG2,BIRC5,GIPC1,PPARA,USP4,SHANK1,PRKCI,FGD2,COL1A1,C3,PTGS2,PHPT1,KLK5,LHCGR,PRKCA,LANCL2,FCN2,GNAQ,MAPK9,CAMK2A,BRD4,CSNK1G2,RABL3,ZBTB7A…
GO:BP	microtubule cytoskeleton organization involved in mitosis	GO:1902850	0.00945948	2.02413	13	ARHGEF10,SPDL1,NUDC,TBCE,MECP2,BIRC5,SPAST,SBDS,KIF23,DRG1,CHMP6,RAN,KPNB1
GO:BP	defense response to other organism	GO:0098542	0.0097084	2.01285	42	ARG2,UAP1,WFDC13,WAS,RNF34,STAB1,COLEC10,ULBP2,TARBP2,GBP6,NCR1,NOTCH2,PHB2,NR1H4,GALP,IFNA5,SLAMF7,UBD,TRIM40,EREG,IL22RA1,WFDC3,PLCG2,LYG1,LGALS4,BNIP3L,C3,KLK5,FCN2,CAMK2A,KLK3,IL18RAP,TRIM21,ARL8B,UNC13D,DEFB106A,NFKBIA,ADAMTS5,LCK,CCL25,PTPN2,SNCA
GO:BP	purine deoxyribonucleotide metabolic process	GO:0009151	0.00973514	2.01166	5	DCK,ADK,NUDT15,GUK1,PNP
GO:BP	carbohydrate derivative biosynthetic process	GO:1901137	0.0108125	1.96607	28	ATP5PB,UAP1,LDHC,ST3GAL5,PDK2,DCK,HS3ST4,HS3ST1,NDUFB8,GMDS,NME7,PPARA,APRT,NME2,ADK,PRPSAP2,PRPS1,TK1,MPI,AGO2,GCDH,GUK1,PNP,ACAT1,UGDH,NANS,SNCA,ADSS1
GO:BP	organonitrogen compound catabolic process	GO:1901565	0.010993	1.95889	46	NT5M,RNF43,ARG2,KYAT1,UBE2D2,RNF34,DCAF11,DDI1,CPA2,ABHD12,AZIN1,UBD,TRIM40,PSMB2,USP5,ANAPC10,LYG1,GIPC1,PPARA,BNIP3L,RNF148,NHLRC3,GSTZ1,GLS,UBE2S,CDK2,MAPK9,PSMB5,NUDT15,ZBTB7A,PSMA7,AMT,CUL4B,ENO3,TRIM21,PRKACA,PNP,ACAT1,CHMP6,HINT1,UBA1,PKLR,PSMA6,RILP,SNCA,SGTA
GO:BP	regulation of signal transduction	GO:0009966	0.0121963	1.91377	80	ARHGEF10,RNF43,INSIG1,APOC3,CTHRC1,MUC1,AIPL1,BCAR3,FGF23,PRLR,OCIAD1,THPO,GHRH,SFRP2,ERN1,RNF34,PDK2,GDF3,RAP2A,TNFSF11,TARBP2,AMOT,SIRT3,RGS8,STK3,NOTCH2,PHB2,MAP2K3,EDA,NR1H4,IFNA5,NPM1,TSSK2,UBD,TRIM40,PLCG2,BIRC5,GIPC1,PPARA,USP4,SHANK1,PRKCI,FGD2,COL1A1,C3,PTGS2,PHPT1,KLK5,LHCGR,PRKCA,LANCL2,GNAQ,MAPK9,CAMK2A,BRD4,CSNK1G2,RABL3,ZBTB7A,EDN3,MAPK1,WWOX,ASH1L,FGF4,SAP30,PFDN5,TRIM21,PRKACA,GRE…
GO:BP	nucleoside monophosphate metabolic process	GO:0009123	0.0129051	1.88924	9	NT5M,DCK,APRT,ADK,PRPS1,TK1,GUK1,PNP,ADSS1
GO:BP	mitotic cell cycle process	GO:1903047	0.0133684	1.87392	30	ARHGEF10,MUC1,SPDL1,NUDC,MNAT1,PHB2,CDKN1A,UBD,EREG,TBCE,MECP2,BIRC5,SPAST,PRKCA,UBE2S,CDK2,SBDS,CAMK2A,BRD4,NAA50,EDN3,TK1,KIF23,CUL4B,EIF4E,DRG1,CHMP6,FGF8,RAN,KPNB1
GO:BP	positive regulation of cellular process	GO:0048522	0.0136206	1.8658	131	ZC3H8,ARHGEF10,ARG2,CRIP2,UAP1,BRF1,CTHRC1,CTCF,PCK2,BCAR3,USP21,FGF23,PRLR,OCIAD1,IL32,TBX5,THPO,GHRH,WAS,SFRP2,HOXA5,ERN1,GDF3,RAP2A,SCP2,TNFSF11,IP6K2,DNMT3L,COLEC10,ULBP2,AMOT,MNAT1,SIRT3,STK3,NOTCH2,CDK16,RBM24,PHB2,MAP2K3,NFYA,EDA,SH3KBP1,NR1H4,AZIN1,GDF10,IFNA5,NPM1,CDKN1A,UBD,RAD18,EVL,EREG,LMOD1,SSR1,HNRNPA0,PLCG2,MECP2,BIRC5,SPAST,GIPC1,PPARA,BNIP3L,USP4,SHANK1,PRKCI,COL1A1,C3,PTGS2,PHP…
GO:BP	positive regulation of protein modification process	GO:0031401	0.0144671	1.83962	31	BCAR3,FGF23,PRLR,THPO,SFRP2,ERN1,RAP2A,TNFSF11,IP6K2,MNAT1,PHB2,MAP2K3,IFNA5,NPM1,CDKN1A,EREG,PLCG2,BIRC5,C3,PTGS2,OSBP,UBE2S,MAPK9,EDN3,MAPK1,FGF4,AREG,MTCP1,FGF8,ZFP91,SNCA
GO:BP	ribonucleotide biosynthetic process	GO:0009260	0.0152078	1.81793	15	ATP5PB,LDHC,PDK2,DCK,NDUFB8,NME7,PPARA,APRT,NME2,ADK,GCDH,GUK1,ACAT1,SNCA,ADSS1
GO:BP	regulation of protein phosphorylation	GO:0001932	0.0157488	1.80275	34	BCAR3,FGF23,PRLR,ROPN1B,THPO,SFRP2,ERN1,RAP2A,TNFSF11,IP6K2,TARBP2,MNAT1,PHB2,MAP2K3,IFNA5,NPM1,CDKN1A,EREG,PLCG2,BIRC5,C3,PTGS2,OSBP,GNAQ,EDN3,MAPK1,FGF4,AREG,MTCP1,CHMP6,FGF8,ZFP91,PTPN2,SNCA
GO:BP	response to bacterium	GO:0009617	0.0191382	1.7181	29	ARG2,WFDC13,PCK2,KYAT1,PRLR,STAB1,GBP6,NOTCH2,MAP2K3,NR1H4,GALP,IL22RA1,ATP4B,WFDC3,HNRNPA0,PLCG2,LYG1,LGALS4,C3,PTGS2,KLK5,PRKCA,FCN2,MAPK1,KLK3,DEFB106A,NFKBIA,ADAMTS5,SNCA
GO:BP	cell surface receptor signaling pathway	GO:0007166	0.0197096	1.70532	75	RNF43,SORT1,CTHRC1,IL17RE,BCAR3,FGF23,PRLR,OCIAD1,THPO,GHRH,SFRP2,GEM,RNF34,PDK2,GDF3,FGFRL1,TNFSF11,COLEC10,STK3,NOTCH2,PHB2,EDA,NR1H4,GDF10,BMX,IFNA5,ITGAL,CLEC1A,EVL,EREG,IL22RA1,GUCA1B,PLCG2,GMDS,MECP2,GIPC1,PPARA,SHANK1,PRKCI,COL1A1,C3,PHPT1,OSBP,PRKCA,FCN2,GNAQ,NDP,NME2,MAPK9,CAMK2A,CSNK1G2,ZBTB7A,BAG1,EDN3,MAPK1,CD59,WWOX,IL18RAP,ATOH1,FGF4,SAP30,PFDN5,AREG,PRKACA,EIF2B1,GREM2,CHMP6,NFKBIA…
GO:BP	response to organonitrogen compound	GO:0010243	0.0212551	1.67254	35	INSIG1,SORT1,PCK2,BCAR3,NUDC,PDK2,RGS8,NR1H4,GDF10,GALP,CDKN1A,EREG,ATP4B,PSMB2,MECP2,PPARA,PRKCI,COL1A1,PTGS2,LHCGR,PRKCA,GNAQ,NME2,CAMK2A,MAPK1,CES1,AREG,PRKACA,EIF2B1,NFKBIA,PKLR,USO1,RANGAP1,PTPN2,GUCD1
GO:BP	nucleotide-sugar biosynthetic process	GO:0009226	0.0248895	1.60398	5	UAP1,GMDS,MPI,UGDH,NANS
GO:BP	positive regulation of molecular function	GO:0044093	0.025116	1.60005	38	ARHGEF10,BCAR3,FGF23,PRLR,IL32,ERN1,TNFSF11,MNAT1,SIRT3,RGS8,STK3,PHB2,MAP2K3,EDA,NPM1,CDKN1A,EREG,PLCG2,PRKCI,LHCGR,GNAQ,UBE2S,CAMK2A,ZBTB7A,EDN3,MAPK1,IL18RAP,TRIM21,MTCP1,ZFP91,SENP1,RAN,LCK,RANGAP1,ISCU,PSMA6,SNCA,COPS5
GO:BP	ribonucleotide metabolic process	GO:0009259	0.0261361	1.58276	22	ATP5PB,LDHC,PDK2,DCK,NDUFB8,NME7,PPARA,APRT,NME2,ADK,ZBTB7A,GCDH,GUK1,ENO3,PRKACA,PNP,ACAT1,HINT1,RAN,PKLR,SNCA,ADSS1
GO:BP	organic cyclic compound biosynthetic process	GO:1901362	0.026268	1.58057	103	ATP5PB,ZC3H8,INSIG1,PYCR2,UAP1,BRF1,MUC1,CTCF,USP21,FGF23,PRLR,LDHC,TBX5,WAS,SFRP2,HOXA5,PDK2,SCP2,TNFSF11,DNMT3L,MNAT1,STK3,NOTCH2,PHB2,MAP2K3,NFYA,EDA,NR1H4,DCK,NPM1,CDKN1A,ZKSCAN7,TRIM40,EREG,NDUFB8,PLCG2,GMDS,MECP2,BIRC5,NME7,GIPC1,PPARA,PRKCI,COL1A1,PPID,OSBP,LHCGR,LANCL2,APRT,NDP,SETBP1,CDK2,NME2,ADK,PRPSAP2,ZNF593,CAMK2A,BRD4,POLR2J,CIAO1,PRPS1,ZBTB7A,MAPK1,TSTD1,WWOX,TK1,MPI,AGO2,IL18RAP,…
GO:BP	signal transduction	GO:0007165	0.0273101	1.56368	134	ARHGEF10,RNF43,INSIG1,APOC3,SORT1,CTHRC1,OLFML1,MUC1,AIPL1,IL17RE,SPDL1,BCAR3,FGF23,TUFT1,PRLR,ROPN1B,OCIAD1,IL32,THPO,GHRH,WAS,SFRP2,GEM,ERN1,RNF34,PDK2,GDF3,RAP2A,FGFRL1,TNFSF11,COLEC10,TARBP2,AMOT,SIRT3,PROK2,RGS8,NCR1,STK3,PSG8,NOTCH2,PHB2,MAP2K3,EDA,NR1H4,GDF10,GALP,BMX,IFNA5,NPM1,CDKN1A,ITGAL,TSSK2,UBD,CLEC1A,TRIM40,EVL,EREG,IL22RA1,CABP5,GUCA1B,PLCG2,GMDS,MECP2,BIRC5,GIPC1,PPARA,BNIP3L,USP…
GO:BP	alpha-amino acid metabolic process	GO:1901605	0.029854	1.525	14	GNMT,ARG2,PYCR2,KYAT1,NR1H4,AZIN1,MECP2,GSTZ1,GLS,NDP,AMT,GCDH,ACAT1,ADSS1
GO:BP	regulation of cell communication	GO:0010646	0.0309536	1.50929	87	ARHGEF10,RNF43,INSIG1,APOC3,CTHRC1,MUC1,AIPL1,PCK2,BCAR3,FGF23,PRLR,OCIAD1,TBX5,THPO,GHRH,SFRP2,ERN1,RNF34,PDK2,GDF3,RAP2A,TNFSF11,TARBP2,AMOT,SIRT3,RGS8,STK3,NOTCH2,CDK16,PHB2,MAP2K3,EDA,NR1H4,IFNA5,NPM1,TSSK2,UBD,TRIM40,PLCG2,MECP2,BIRC5,GIPC1,PPARA,USP4,SHANK1,PRKCI,FGD2,COL1A1,C3,PTGS2,PHPT1,OSBP,KLK5,LHCGR,PRKCA,LANCL2,GNAQ,MAPK9,CAMK2A,BRD4,CSNK1G2,RABL3,ZBTB7A,EDN3,MAPK1,WWOX,ASH1L,FGF4,CA…
GO:BP	purine ribonucleotide biosynthetic process	GO:0009152	0.0314586	1.50226	14	ATP5PB,LDHC,PDK2,NDUFB8,NME7,PPARA,APRT,NME2,ADK,GCDH,GUK1,ACAT1,SNCA,ADSS1
GO:BP	positive regulation of cell communication	GO:0010647	0.0320207	1.49457	53	PCK2,BCAR3,FGF23,PRLR,OCIAD1,TBX5,THPO,GHRH,SFRP2,ERN1,TNFSF11,SIRT3,STK3,NOTCH2,PHB2,MAP2K3,EDA,NR1H4,UBD,PLCG2,MECP2,BIRC5,GIPC1,USP4,SHANK1,PRKCI,COL1A1,C3,PTGS2,OSBP,KLK5,LHCGR,PRKCA,LANCL2,MAPK9,CAMK2A,BRD4,CSNK1G2,EDN3,MAPK1,WWOX,FGF4,TRIM21,PRKACA,HINT1,GDF2,FGF8,LCK,GRP,CCL25,PTPN2,SNCA,FABP5
GO:BP	monocarboxylic acid metabolic process	GO:0032787	0.0364188	1.43867	26	INSIG1,APOC3,PCK2,LDHC,PDK2,SCP2,ABHD12,NR1H4,PPARA,C3,PTGS2,PTGDS,OSBP,ADH6,ZBTB7A,GSTM4,GCDH,ENO3,CES1,PRKACA,ACAT1,GRHPR,ADH1C,PKLR,SNCA,FABP5
GO:BP	cellular nitrogen compound biosynthetic process	GO:0044271	0.0374433	1.42663	113	ATP5PB,ZC3H8,ARG2,UAP1,BRF1,MUC1,CTCF,RPSA,USP21,FGF23,LDHC,TBX5,WAS,SFRP2,HOXA5,ST3GAL5,PDK2,TNFSF11,DNMT3L,TARBP2,PIWIL1,MNAT1,SIRT3,STK3,NOTCH2,RBM24,PHB2,MAP2K3,NFYA,EDA,NR1H4,AZIN1,DCK,NPM1,CDKN1A,ZKSCAN7,TRIM40,EREG,TBCE,NDUFB8,PLCG2,GMDS,MECP2,BIRC5,NME7,LGALS4,PPARA,PRKCI,NHLRC3,COL1A1,PTGS2,PPID,OSBP,TIA1,LANCL2,APRT,NDP,SETBP1,CDK2,NME2,ADK,PRPSAP2,ZNF593,CAMK2A,BRD4,POLR2J,CIAO1,PRPS1,…
GO:BP	purine ribonucleotide metabolic process	GO:0009150	0.0419286	1.37749	21	ATP5PB,LDHC,PDK2,NDUFB8,NME7,PPARA,APRT,NME2,ADK,ZBTB7A,GCDH,GUK1,ENO3,PRKACA,PNP,ACAT1,HINT1,RAN,PKLR,SNCA,ADSS1
GO:BP	cell-cell signaling	GO:0007267	0.0433744	1.36277	51	RNF43,CTHRC1,PCK2,DYTN,FGF23,TBX5,GHRH,SFRP2,HOXA5,STAB1,TNFSF11,SIRT3,RGS8,STK3,CDK16,EDA,SH3KBP1,NR1H4,EREG,GUCA1B,PLCG2,SYT13,MECP2,BIRC5,GIPC1,SHANK1,COL1A1,PTGS2,OSBP,GNAQ,GLS,NDP,MAPK9,CAMK2A,CSNK1G2,EDN3,MAPK1,WWOX,FGF4,CAMK2B,EIF4E,PFDN5,AREG,PRKACA,RAB3B,UBE2Q1,GRP,SNCA,LHB,PKP2,FABP5
GO:BP	cellular response to endogenous stimulus	GO:0071495	0.0439543	1.357	45	INSIG1,SORT1,PCK2,BCAR3,FGF23,PRLR,SFRP2,ERN1,PDK2,GDF3,FGFRL1,RGS8,NOTCH2,PHB2,MAP2K3,NR1H4,GDF10,MECP2,GIPC1,PPARA,PRKCI,COL1A1,PTGS2,LHCGR,PRKCA,LANCL2,GNAQ,NDP,CAMK2A,ZBTB7A,MAPK1,WWOX,FGF4,SAP30,EIF4E,PRKACA,GREM2,GDF2,FGF8,RAN,PKLR,USO1,RANGAP1,PTPN2,LHB
GO:BP	purine deoxyribonucleoside monophosphate metabolic process	GO:0009170	0.048179	1.31714	4	DCK,ADK,GUK1,PNP
GO:CC	cytosol	GO:0005829	4.9016e-16	15.3097	165	ARHGEF10,GNMT,UAP1,SORT1,AIPL1,RPSA,PCK2,SPDL1,USP21,KYAT1,IL32,LDHC,GSTA3,LIMA1,UBE2D2,WAS,RNF34,NUDC,PDK2,RAP2A,SCP2,DNPEP,DNMT3L,TARBP2,AMOT,PTTG1,STK3,CDK16,RBM24,MAP2K3,SH3KBP1,HAUS1,AZIN1,DCK,BMX,TEPSIN,NPM1,CDKN1A,DPYSL4,UBD,GMPR,TRIM40,EVL,LMOD1,NUDCD2,CABP5,PSMB2,PLCG2,VPS53,GMDS,PAPOLG,USP5,ETNK2,PITPNM3,MECP2,ANAPC10,FH,BIRC5,NME7,LGALS4,SARG,SPAST,GIPC1,USP4,SHANK1,PRKCI,FGD2,TRAPPC4,…
GO:CC	cytoplasm	GO:0005737	1.52494e-14	13.8167	276	ATP5PB,NT5M,AGR3,ARHGEF10,RNF43,COX7A1,GNMT,INSIG1,ARG2,PYCR2,CRIP2,UAP1,APOC3,SORT1,CTHRC1,MUC1,AIPL1,RPSA,IL17RE,PCK2,SPDL1,BCAR3,USP21,KYAT1,FGF23,TUFT1,PRLR,ROPN1B,OCIAD1,IL32,FUNDC1,LDHC,TBX5,GSTA3,FAM241A,LIMA1,SEPTIN3,UBE2D2,WAS,ZDHHC4,ERN1,ST3GAL5,RNF34,STAB1,NUDC,PDK2,GDF3,RAP2A,FGFRL1,SCP2,DNPEP,TNFSF11,IP6K2,DNMT3L,LECT2,PPP1R42,COLEC10,ULBP2,TARBP2,PIWIL1,CPA2,AMOT,NDUFAF5,PTTG1,GBP6,…
GO:CC	extracellular space	GO:0005615	3.00386e-10	9.52232	106	PRRG1,APOC3,CTHRC1,OLFML1,MUC1,RPSA,WFDC13,FGF23,SLC6A14,IL32,LDHC,GSTA3,THPO,GHRH,UBE2D2,WAS,SFRP2,GDF3,DNPEP,TNFSF11,LECT2,COLEC10,ULBP2,CPA2,GBP6,EDA,GDF10,IFNA5,ITGAL,SERPINA9,EREG,WFDC3,PSMB2,PLCG2,GMDS,MECP2,FH,LGALS4,SARG,SPAST,GIPC1,PRKCI,COL1A1,C3,PHPT1,PTGDS,KLK5,LHCGR,PRKCA,APRT,FCN2,GNAQ,AKR7A2,NDP,NME2,ADH6,MEP1A,CDC42BPA,PSMB5,LAP3,ALDH3A1,ALB,NAA50,EDN3,PSMA7,CD59,KLK3,MPI,AGO2,FGF…
GO:CC	extracellular region	GO:0005576	3.49267e-09	8.45684	122	PRRG1,CDCP1,APOC3,CTHRC1,OLFML1,MUC1,RPSA,IL17RE,WFDC13,FGF23,TUFT1,PRLR,SLC6A14,IL32,LDHC,GSTA3,THPO,GHRH,UBE2D2,WAS,SFRP2,GDF3,DNPEP,TNFSF11,LECT2,COLEC10,ULBP2,CPA2,GBP6,PROK2,PSG8,NOTCH2,EDA,SPINK13,GDF10,GALP,IFNA5,ITGAL,SERPINA9,EREG,WFDC3,PSMB2,PAPLN,PLCG2,GMDS,MECP2,FH,LYG1,LGALS4,SARG,SPAST,GIPC1,PRKCI,NHLRC3,COL1A1,C3,PHPT1,PTGDS,KLK5,LHCGR,PRKCA,APRT,FCN2,GNAQ,AKR7A2,NDP,PLA2G2E,NME2,A…
GO:CC	vesicle	GO:0031982	0.000155313	3.80879	103	APOC3,SORT1,MUC1,RPSA,PRLR,OCIAD1,SLC6A14,LDHC,GSTA3,UBE2D2,WAS,STAB1,RAP2A,FGFRL1,COLEC10,AMOT,GBP6,KCNE3,CDK16,SH3KBP1,TEPSIN,ITGAL,TSSK2,EREG,PSMB2,PLCG2,VPS53,GMDS,SYT13,FH,SARG,SPAST,GIPC1,RNF148,PRKCI,FGD2,TRAPPC4,NHLRC3,COL1A1,C3,PHPT1,PTGDS,KLK5,LHCGR,PRKCA,APRT,FCN2,GNAQ,AKR7A2,KLC1,CDK2,NME2,ADH6,MEP1A,CDC42BPA,CAMK2A,PSMB5,LAP3,ALB,NAA50,PSMA7,MAPK1,CD59,KLK3,MPI,AGO2,SNX8,CAMK2B,CUL4B…
GO:CC	extracellular vesicle	GO:1903561	0.000314452	3.50245	64	APOC3,MUC1,RPSA,SLC6A14,LDHC,GSTA3,UBE2D2,WAS,GBP6,ITGAL,PSMB2,PLCG2,GMDS,FH,SARG,SPAST,GIPC1,PRKCI,C3,PHPT1,PTGDS,PRKCA,APRT,FCN2,GNAQ,AKR7A2,NME2,ADH6,MEP1A,CDC42BPA,PSMB5,LAP3,ALB,NAA50,PSMA7,CD59,KLK3,MPI,AGO2,CUL4B,MAT2B,ENO3,EIF4E,CANX,PRKACA,ARL8B,PNP,ACAT1,CHMP6,DEFB106A,HINT1,RAB3B,UBA1,GRHPR,UGDH,GDF2,MYL6B,NANS,RAN,LCK,PKLR,KPNB1,PSMA6,FABP5
GO:CC	extracellular membrane-bounded organelle	GO:0065010	0.000319531	3.49549	64	APOC3,MUC1,RPSA,SLC6A14,LDHC,GSTA3,UBE2D2,WAS,GBP6,ITGAL,PSMB2,PLCG2,GMDS,FH,SARG,SPAST,GIPC1,PRKCI,C3,PHPT1,PTGDS,PRKCA,APRT,FCN2,GNAQ,AKR7A2,NME2,ADH6,MEP1A,CDC42BPA,PSMB5,LAP3,ALB,NAA50,PSMA7,CD59,KLK3,MPI,AGO2,CUL4B,MAT2B,ENO3,EIF4E,CANX,PRKACA,ARL8B,PNP,ACAT1,CHMP6,DEFB106A,HINT1,RAB3B,UBA1,GRHPR,UGDH,GDF2,MYL6B,NANS,RAN,LCK,PKLR,KPNB1,PSMA6,FABP5
GO:CC	extracellular organelle	GO:0043230	0.000319531	3.49549	64	APOC3,MUC1,RPSA,SLC6A14,LDHC,GSTA3,UBE2D2,WAS,GBP6,ITGAL,PSMB2,PLCG2,GMDS,FH,SARG,SPAST,GIPC1,PRKCI,C3,PHPT1,PTGDS,PRKCA,APRT,FCN2,GNAQ,AKR7A2,NME2,ADH6,MEP1A,CDC42BPA,PSMB5,LAP3,ALB,NAA50,PSMA7,CD59,KLK3,MPI,AGO2,CUL4B,MAT2B,ENO3,EIF4E,CANX,PRKACA,ARL8B,PNP,ACAT1,CHMP6,DEFB106A,HINT1,RAB3B,UBA1,GRHPR,UGDH,GDF2,MYL6B,NANS,RAN,LCK,PKLR,KPNB1,PSMA6,FABP5
GO:CC	extracellular exosome	GO:0070062	0.000450846	3.34597	63	APOC3,MUC1,RPSA,SLC6A14,LDHC,GSTA3,UBE2D2,WAS,GBP6,ITGAL,PSMB2,PLCG2,GMDS,FH,SARG,SPAST,GIPC1,PRKCI,C3,PHPT1,PTGDS,PRKCA,APRT,FCN2,GNAQ,AKR7A2,NME2,ADH6,MEP1A,CDC42BPA,PSMB5,LAP3,ALB,NAA50,PSMA7,CD59,KLK3,MPI,AGO2,CUL4B,MAT2B,ENO3,EIF4E,CANX,PRKACA,ARL8B,PNP,ACAT1,CHMP6,HINT1,RAB3B,UBA1,GRHPR,UGDH,GDF2,MYL6B,NANS,RAN,LCK,PKLR,KPNB1,PSMA6,FABP5
GO:CC	nucleoplasm	GO:0005654	0.00057411	3.241	105	ZC3H8,RALYL,UAP1,BRF1,CTCF,AIPL1,RPSA,USP21,TBX5,UBE2D2,RNF34,NUDC,PDK2,SCP2,DCAF11,IP6K2,DNMT3L,TARBP2,AMOT,MNAT1,SIRT3,TSEN15,NOTCH2,RBM24,MAP2K3,NFYA,NR1H4,DCK,BMX,NPM1,CDKN1A,UBD,RAD18,HNRNPA0,PSMB2,PAPOLG,MECP2,ANAPC10,BIRC5,SPAST,PPARA,BNIP3L,PRKCI,PHPT1,PPID,OSBP,PRKCA,TIA1,LANCL2,APRT,PPIH,SETBP1,UBE2S,CDK2,MAPK9,SBDS,ADK,ZNF593,CAMK2A,PSMB5,BRD4,POLR2J,USP12,TPP2,BAG1,TATDN1,PSMA7,AMT,MA…
GO:CC	catalytic complex	GO:1902494	0.00736616	2.13276	52	ATP5PB,COX7A1,LDHC,UBE2D2,ERN1,PDK2,DCAF11,DNMT3L,COLEC10,TARBP2,MNAT1,NCR1,CDK16,CDKN1A,TSSK2,GMPR,TRIM40,RAD18,NDUFB8,PSMB2,ANAPC10,FH,PRKCI,GAN,FCN2,GNAQ,UBE2S,CDK2,PRPSAP2,CAMK2A,PSMB5,POLR2J,PRPS1,ZBTB7A,NAA50,PSMA7,AGO2,CAMK2B,CUL4B,SAP30,MAT2B,ENO3,TRIM21,PRKACA,HINT1,GRHPR,PKLR,RANGAP1,PSMA6,USP22,TCEA1,TSN
GO:CC	membrane-enclosed lumen	GO:0031974	0.0148745	1.82756	143	ATP5PB,NT5M,ZC3H8,RALYL,ARG2,PYCR2,UAP1,BRF1,MUC1,CTCF,AIPL1,RPSA,PCK2,USP21,FGF23,PRLR,TBX5,UBE2D2,RNF34,THAP2,NUDC,PDK2,SCP2,DCAF11,IP6K2,DNMT3L,TARBP2,AMOT,MNAT1,SIRT3,TSEN15,NOTCH2,RBM24,PHB2,MAP2K3,NFYA,NR1H4,DCK,BMX,NPM1,CDKN1A,UBD,RAD18,HS3ST1,HNRNPA0,NDUFB8,PSMB2,PAPOLG,MECP2,ANAPC10,FH,BIRC5,SPAST,PPARA,BNIP3L,PRKCI,NHLRC3,COL1A1,C3,PTGS2,PHPT1,PPID,OSBP,PRKCA,TIA1,LANCL2,APRT,GSTZ1,GLS,…
GO:CC	organelle lumen	GO:0043233	0.0148745	1.82756	143	ATP5PB,NT5M,ZC3H8,RALYL,ARG2,PYCR2,UAP1,BRF1,MUC1,CTCF,AIPL1,RPSA,PCK2,USP21,FGF23,PRLR,TBX5,UBE2D2,RNF34,THAP2,NUDC,PDK2,SCP2,DCAF11,IP6K2,DNMT3L,TARBP2,AMOT,MNAT1,SIRT3,TSEN15,NOTCH2,RBM24,PHB2,MAP2K3,NFYA,NR1H4,DCK,BMX,NPM1,CDKN1A,UBD,RAD18,HS3ST1,HNRNPA0,NDUFB8,PSMB2,PAPOLG,MECP2,ANAPC10,FH,BIRC5,SPAST,PPARA,BNIP3L,PRKCI,NHLRC3,COL1A1,C3,PTGS2,PHPT1,PPID,OSBP,PRKCA,TIA1,LANCL2,APRT,GSTZ1,GLS,…
GO:CC	intracellular organelle lumen	GO:0070013	0.0148745	1.82756	143	ATP5PB,NT5M,ZC3H8,RALYL,ARG2,PYCR2,UAP1,BRF1,MUC1,CTCF,AIPL1,RPSA,PCK2,USP21,FGF23,PRLR,TBX5,UBE2D2,RNF34,THAP2,NUDC,PDK2,SCP2,DCAF11,IP6K2,DNMT3L,TARBP2,AMOT,MNAT1,SIRT3,TSEN15,NOTCH2,RBM24,PHB2,MAP2K3,NFYA,NR1H4,DCK,BMX,NPM1,CDKN1A,UBD,RAD18,HS3ST1,HNRNPA0,NDUFB8,PSMB2,PAPOLG,MECP2,ANAPC10,FH,BIRC5,SPAST,PPARA,BNIP3L,PRKCI,NHLRC3,COL1A1,C3,PTGS2,PHPT1,PPID,OSBP,PRKCA,TIA1,LANCL2,APRT,GSTZ1,GLS,…
GO:CC	intracellular protein-containing complex	GO:0140535	0.0262388	1.58106	32	UBE2D2,ERN1,DCAF11,TARBP2,MNAT1,TSSK2,RAD18,PSMB2,ANAPC10,TRAPPC4,GAN,UBE2S,CAMK2A,PSMB5,POLR2J,CIAO1,NAA50,PSMA7,EIF4A2,KIF23,AGO2,CAMK2B,CUL4B,MAT2B,EIF4E,TRIM21,PRKACA,NFKBIA,PSMA6,USP22,TCEA1,TSN
GO:CC	transferase complex, transferring phosphorus-containing groups	GO:0061695	0.0275072	1.56055	16	ERN1,MNAT1,CDK16,CDKN1A,TSSK2,TRIM40,PRKCI,CDK2,PRPSAP2,POLR2J,PRPS1,ZBTB7A,PRKACA,PKLR,USP22,TCEA1
KEGG	Nucleotide metabolism	KEGG:01232	0.00021878	3.65999	11	NT5M,DCK,GMPR,NME7,APRT,NME2,ADK,TK1,GUK1,PNP,ADSS1
KEGG	Pyruvate metabolism	KEGG:00620	0.000766983	3.11521	8	PCK2,LDHC,FH,ADH6,ACAT1,GRHPR,ADH1C,PKLR
KEGG	Metabolic pathways	KEGG:01100	0.00561049	2.251	56	ATP5PB,NT5M,COX7A1,GNMT,ARG2,PYCR2,UAP1,PCK2,LDHC,GSTA3,ST3GAL5,SCP2,SIRT3,DCK,GMPR,ATP4B,NDUFB8,PLCG2,GMDS,ETNK2,FH,NME7,PTGS2,RPIA,PTGDS,APRT,GSTZ1,GLS,PLA2G2E,NME2,ADH6,ADK,LAP3,LANCL1,ALDH3A1,PRPS1,AMT,TK1,MPI,GSTM4,GCDH,GUK1,ASH1L,MAT2B,ENO3,PNP,ACAT1,GRHPR,TPH1,UGDH,NANS,ADH1C,PKLR,SRM,HSD17B11,ADSS1
KEGG	ErbB signaling pathway	KEGG:04012	0.00953999	2.02045	9	CDKN1A,EREG,PLCG2,PRKCA,MAPK9,CAMK2A,MAPK1,CAMK2B,AREG
KEGG	Purine metabolism	KEGG:00230	0.0106639	1.97208	11	NT5M,DCK,GMPR,NME7,APRT,NME2,ADK,PRPS1,GUK1,PNP,ADSS1
KEGG	GnRH signaling pathway	KEGG:04912	0.0210051	1.67767	9	MAP2K3,PRKCA,GNAQ,MAPK9,CAMK2A,MAPK1,CAMK2B,PRKACA,LHB
KEGG	Chemical carcinogenesis - receptor activation	KEGG:05207	0.0243512	1.61348	14	AIPL1,GSTA3,TNFSF11,NOTCH2,BIRC5,PPARA,PRKCA,MAPK1,GSTM4,FGF4,PRKACA,FGF8,KPNA2,KPNB1
REAC	Metabolism	REAC:R-HSA-1430728	0.000810455	3.09127	79	ATP5PB,NT5M,GNMT,INSIG1,ARG2,PYCR2,APOC3,RPSA,PCK2,KYAT1,LDHC,GSTA3,PDK2,SCP2,IP6K2,NDUFAF5,NFYA,NR1H4,AZIN1,DCK,BMX,HS3ST4,GMPR,HS3ST1,NDUFB8,PSMB2,PLCG2,ETNK2,PITPNM3,FH,PPARA,PTGS2,RPIA,PTGDS,OSBP,PRKCA,APRT,GSTZ1,GNAQ,GLS,AKR7A2,PLA2G2E,NME2,ADH6,ADK,PSMB5,NUDT15,CSNK1G2,CIAO1,CYB5A,ALDH3A1,PRPS1,ALB,PSMA7,ACOT13,AMT,TSTD1,TK1,GSTM4,GCDH,GUK1,MAT2B,ENO3,CES1,PRKACA,PNP,ACAT1,GRHPR,TPH1,UGDH,A…
REAC	Cytokine Signaling in Immune system	REAC:R-HSA-1280215	0.0016568	2.78073	37	MUC1,IL17RE,PRLR,IL32,UBE2D2,TNFSF11,IP6K2,GBP6,MAP2K3,EDA,IFNA5,CDKN1A,IL22RA1,PSMB2,PLCG2,BIRC5,PTGS2,MAPK9,CAMK2A,PSMB5,TNFRSF9,PSMA7,MAPK1,EIF4A2,IL18RAP,CAMK2B,LMNB1,EIF4E,CANX,TRIM21,PRKACA,NFKBIA,LCK,KPNA2,KPNB1,PTPN2,PSMA6
REAC	Purine salvage	REAC:R-HSA-74217	0.00313226	2.50414	5	DCK,GMPR,APRT,ADK,PNP
REAC	Metabolism of nucleotides	REAC:R-HSA-15869	0.00342569	2.46525	11	NT5M,DCK,GMPR,APRT,NME2,ADK,NUDT15,TK1,GUK1,PNP,ADSS1
REAC	Nucleotide salvage	REAC:R-HSA-8956321	0.00467725	2.33001	6	DCK,GMPR,APRT,ADK,TK1,PNP
REAC	M Phase	REAC:R-HSA-68886	0.0312309	1.50542	23	SPDL1,NUDC,PTTG1,HAUS1,PSMB2,ANAPC10,BIRC5,NME7,SPAST,PRKCA,UBE2S,PSMB5,PSMA7,MAPK1,KIF23,LMNB1,PRKACA,CHMP6,RAN,USO1,RANGAP1,KPNB1,PSMA6
REAC	Mitotic Anaphase	REAC:R-HSA-68882	0.0359995	1.4437	16	SPDL1,NUDC,PTTG1,PSMB2,ANAPC10,BIRC5,SPAST,UBE2S,PSMB5,PSMA7,LMNB1,CHMP6,RAN,RANGAP1,KPNB1,PSMA6
REAC	Mitotic Metaphase and Anaphase	REAC:R-HSA-2555396	0.0379111	1.42123	16	SPDL1,NUDC,PTTG1,PSMB2,ANAPC10,BIRC5,SPAST,UBE2S,PSMB5,PSMA7,LMNB1,CHMP6,RAN,RANGAP1,KPNB1,PSMA6
WP	Translation inhibitors in chronically activated PDGFRA cells	WP:WP4566	0.0199961	1.69906	7	MAP2K3,PRKCA,MAPK9,MAPK1,EIF4A2,EIF4E,PRKACA
MIRNA	hsa-miR-107	MIRNA:hsa-miR-107	0.0106864	1.97117	19	INSIG1,RPSA,ZDHHC4,ERN1,FGFRL1,TARBP2,AMOT,NOTCH2,CSNK1G2,TK1,KIF23,AGO2,ASH1L,SNX8,PURB,SERPINB5,MRPL2,UBE2Q1,GUCD1
HPA	liver; hepatocytes[High]	HPA:0290403	0.0047636	2.32206	40	OLFML1,OCIAD1,SCP2,DNPEP,DCAF11,TMUB2,HAUS1,AZIN1,NPM1,PSMB2,MECP2,GIPC1,TRAPPC4,GSTZ1,PPIH,AKR7A2,ZNF593,NUDT15,BRD4,LAP3,TIMM8A,TPP2,ACOT13,AMT,GSTM4,AGO2,GCDH,LMNB1,H1-2,CES1,MRPL2,ACAT1,UGDH,TSNARE1,ADH1C,ZFP91,PKLR,ISCU,TCEA3,HSD17B11
HPA	lung; alveolar cells type II[High]	HPA:0301373	0.00593746	2.2264	33	MUC1,CTCF,PCK2,WAS,SCP2,DNPEP,RMDN3,NFYA,NPM1,NDUFB8,MECP2,FH,SARG,PPARA,BNIP3L,ZNF593,BRD4,CYB5A,BAG1,AMT,GCDH,LMNB1,H1-2,EIF4E,CANX,ACAT1,UBA1,RANGAP1,HDGF,COPS5,HSD17B11,USP22,FABP5
HPA	rectum; endocrine cells[‚â•Medium]	HPA:0401292	0.0188726	1.72417	23	AGR3,RALYL,MUC1,PCK2,LIMA1,ERN1,SCP2,PHB2,NPM1,HNRNPA0,LGALS4,BNIP3L,PTGS2,ADH6,MEP1A,BAG1,PYY,CES1,CANX,PNP,RAB3B,UGDH,USO1
HPA	duodenum; endocrine cells[‚â•Medium]	HPA:0151292	0.0343603	1.46394	24	AGR3,RALYL,PCK2,GSTA3,LIMA1,ERN1,SCP2,PHB2,NPM1,LGALS4,BNIP3L,PTGS2,ADH6,MEP1A,BAG1,PYY,CES1,CANX,PNP,RAB3B,UGDH,ADH1C,PKLR,USO1
CORUM	20S proteasome	CORUM:191	0.0179987	1.74476	4	PSMB2,PSMB5,PSMA7,PSMA6
CORUM	PA28gamma-20S proteasome	CORUM:194	0.0264951	1.57683	4	PSMB2,PSMB5,PSMA7,PSMA6
CORUM	PA28-20S proteasome	CORUM:192	0.0375581	1.4253	4	PSMB2,PSMB5,PSMA7,PSMA6
