# Supplementary material for: Clemastine fumarate accelerates accumulation of disability in progressive multiple sclerosis by enhancing pyroptosis
Source: J Clin Invest. 2025 May 15;135(10):e183941. doi: 10.1172/JCI183941 (PMC12077908; doi:10.1172/JCI183941)
Supplement: Supporting data values [file jci-135-183941-s134.xlsx]

## Sheet: Figure 1A
EDSS	CombiWISE
1.5	12.25
0	1.99887
1.5	12.7401
2.5	16.4858
0	2.07741
0	2.54146
1.5	13.9356
0	4.66933
0	2.32875
0	2.60535
0	1.71038
1	17.6003
1	17.6663
1	18.0216
2	21.1258
1	6.98055
1	6.8832
1.5	13.9616
0	3.98275
0	4.67159
0	2.98544
1	11.7581
1.5	12.4128
0	7.32365
1	16.3653
1	15.4204
0	9.27658
1	10.7491
0	2.05723
1	10.1009
1	11.6496
3	16.5304
1	14.1087
1	14.2461
1	11.9072
2	13.9638
0	3.50147
0	3.41933
0	4.09994
1.5	14.1754
1	8.21812
1	10.6304
1	10.1948
0	3.21698
1	8.41061
1	10.0898
0	6.69352
0	2.28283
1.5	13.3149
0	2.51741
0	3.61991
1	8.02278
1	11.5784
0	2.78637
0	3.00902
0	0.701411
0	7.78508
0	3.1101
1	8.28151
1.5	12.4057
0	2.95444
0	1.30469
0	3.64818
1	13.0381
0	0.415392
0	1.71871
1	12.6412
1	7.88662
6.5	53.258
6	46.9801
6	44.1775
4	33.1388
6	44.0231
6	39.4816
6	37.9548
5.5	33.299
5.5	38.5493
6.5	44.986
5	35.4637
6.5	44.2365
6.5	46.5928
6.5	48.8081
5	35.995
6	45.1992
7	61.3587
7.5	73.9827
8	81.8197
5	29.685
6	38.5403
6	44.0036
6	44.4053
6.5	50.3777
6.5	52.4832
3.5	26.5694
4	36.438
5.5	44.5479
2.5	21.2569
3	23.063
6	39.7621
6	41.9764
6	47.5536
6	37.5894
6.5	48.1455
6.5	50.6953
6.5	54.1354
7.5	64.5032
4	29.3452
4	32.9714
4.5	35.8069
4.5	36.2975
4.5	39.6989
6	44.8923
6.5	45.9023
6	46.5097
2	NA
6.5	50.5976
7	66.9061
2	18.1424
5.5	42.5843
1.5	13.5955
6.5	51.9195
6.5	55.5169
6.5	57.6154
7	64.9104
5.5	35.9312
5.5	37.353
5.5	41.03
6	51.2983
6	43.8979
6	34.5295
6.5	55.9244
7	73.9498
8.5	80.0605
6	38.7194
6.5	41.4497
6.5	44.1188
6.5	44.4742
2	15.8428
4	28.9298
3.5	25.0125
6	41.2829
4	26.8228
6.5	62.5692
6.5	47.0686
6.5	49.3157
6.5	52.3939
6.5	52.8038
6.5	51.9927
6.5	53.3728
6.5	46.0326
6.5	45.7924
6.5	44.7807
6	47.4014
6.5	48.9428
6.5	54.5584
6.5	55.98
6	51.6451
6.5	48.4556
6.5	45.1966
6.5	48.9029
6.5	48.9474
6	50.9348
3	27.4504
6.5	49.0492
6.5	49.1144
6.5	47.0556
6.5	47.1635
2.5	18.4384
6	40.8308
6.5	46.1719
6.5	46.5738
6.5	45.8537
6.5	49.3334
6.5	51.0812
2.5	21.4143
1	9.81488
1	11.55
2.5	19.0472
2.5	18.6339
5.5	39.0984
6	51.2298
6.5	52.9819
6.5	52.8353
6	40.7238
3.5	23.1518
4.5	35.1675
6	35.7495
6.5	55.3026
7.5	70.5636
4.5	35.8881
4	31.7902
4	32.2701
4	31.6543
5	39.7678
5	39.7128
2	14.459
1.5	12.878
1.5	13.5221
1.5	14.1751
6.5	44.8154
7.5	67.4737
6	40.2079
2.5	21.9941
2.5	23.0188
3	26.7434
3	27.0961
5.5	45.8567
5.5	45.437
6	38.4298
6	41.4873
6	45.3166
6	43.7733
6.5	52.3238
6.5	55.4114
6.5	54.5529
6.5	57.3811
6.5	65.9247
3	23.3646
2.5	22.3059
2.5	22.7095
2.5	25.5426
6	45.3783
6.5	60.6348
6.5	63.7811
7	64.3549
7.5	68.1158
7.5	69.336
6	47.0541
6	47.7793
6	48.2449
6	43.1129
6	39.3511
5.5	40.9948
5.5	40.8751
5.5	40.8564
6.5	48.434
6.5	50.751
6.5	50.965
6.5	51.2846
6.5	51.899
6.5	50.1958
6.5	49.9593
2.5	18.4922
3	22.3596
6	48.7335
6	47.4268
6	47.8937
6	49.2482
6.5	42.9593
6.5	46.0918
6.5	53.1265
6.5	57.327
6.5	60.8228
2	18.0991
3	23.7806
3	26.2442
3	25.3286
6	46.9906
6.5	53.8295
6.5	56.5177
6.5	56.5396
7	68.4692
7	65.5198
6	48.0448
7	65.8152
2	12.4103
4.5	32.2556
4.5	31.4218
4.5	31.2806
5.5	40.9491
5.5	40.6404
1.5	13.7908
3	26.5951
3	28.722
3	26.9431
3	27.5433
4.5	30.2356
4.5	34.6441
5	37.2377
6	41.5087
6	43.8688
6	41.2416
6	42.0032
6	43.2006
6.5	48.7581
6.5	58.1038
7	70.2824
7	69.9915
7.5	73.4333
7	69.2479
6	47.6596
6	46.8908
6.5	50.8448
6	43.9086
6	47.3445
6.5	51.5765
6.5	54.498
6.5	55.9067
6.5	55.4837
6.5	57.5752
5.5	38.3936
5.5	37.4749
5.5	38.2086
5.5	38.1512
6.5	49.2931
6.5	52.7135
6.5	61.9633
7	NA
7	NA
6	40.2139
6.5	53.5549
6.5	58.4248
6.5	62.5511
7.5	71.7838
6	48.1359
6	44.2187
3	26.397
3	27.7939
3	28.0165
4	32.8307
6.5	66.1953
6	44.4691
6	47.6454
6.5	52.2465
6.5	56.5961
7	65.0644
6.5	51.766
6.5	55.0322
6.5	56.4948
6.5	61.2525
6.5	67.2235
3.5	27.9124
4.5	34.3318
2	17.7272
6	44.157
5.5	43.1706
5.5	42.2781
5.5	46.4696
3	22.226
3	21.0642
3	20.7453
3	24.3045
3.5	27.646
6	53.8839
6.5	57.0859
6.5	58.2607
6.5	56.7608
6.5	50.9661
2.5	19.3017
3	23.8391
3	24.0398
5.5	39.7359
4	31.7719
4	30.3063
4	30.1977
3	25.2204
3	22.4944
3	21.3791
3.5	32.0366
3	23.0544
3.5	33.3262
3.5	31.9166
4	35.277
6.5	45.9874
6.5	49.0624
8.5	84.5345
6.5	56.8405
7.5	66.0106
7.5	67.5396
6	43.1789
2.5	20.3319
5	39.3434
5.5	41.9089
6.5	48.5527
6.5	52.5878
6.5	52.4059
6.5	56.7404
6.5	55.0933
6.5	67.5744
7	69.4758
7	71.9161
6.5	45.7624
6.5	46.5026
6.5	49.0107
6.5	50.8676
6.5	51.5096
7	63.1441
6	44.5295
6.5	53.8669
6.5	57.2007
5.5	41.6654
6	45.5286
6	49.3337
4	33.7665
6	41.348
6	46.1014
6.5	52.163
6.5	49.1707
6.5	48.3647
6.5	51.2922
6.5	52.0568
6	45.5459
6	46.4218
3.5	26.9047
6.5	44.9911
6.5	47.0426
6.5	46.054
6.5	43.3633
3	29.3063
3	31.0055
1.5	13.8994
2	17.605
2.5	21.8212
4.5	36.5563
7.5	79.5117
7.5	80.3251
8	77.7524
8	80.5995
6	49.1585
7	65.5424
7	69.3704
7.5	69.5624
6.5	60.379
3	28.818
8	72.5062
6.5	55.3604
6.5	56.3666
6.5	54.4985
6	44.1899
4	25.6667
5.5	49.1934
2.5	19.8802
4.5	25.818
3	19.1015
1.5	9.66673
2.5	NA
0	2.82006
0	2.34778
2	19.169
3	21.8556
1	8.57448
2	13.0583
0	3.32519
2	12.1756
1.5	12.4488
2	15.864
1.5	19.3769
4.5	34.5181
5	39.1701
0	3.40667
6	46.9142
5.5	35.647
4	35.8003
0	3.3584
2.5	17.755
1.5	11.0462
0	4.08849
0	3.06752
2	15.9456
5.5	45.2222
3.5	26.0105
1	8.34324
1.5	10.2881
1.5	14.2904
1.5	10.1599
1.5	14.7905
2	15.9386
1	9.48828
1	9.28252
3	19.1924
1.5	10.9446
4	31.1763
2.5	23.9773
1.5	9.04676
5	31.6906
5	35.6324
5	37.6124
6	49.6456
1	8.22253
2	13.4101
1.5	13.167
3.5	29.6892
2.5	23.9442
1	8.52564
1	6.22371
1.5	12.925
1.5	16.3169
1.5	19.3218
0	3.54605
1	7.88978
2.5	17.4582
1	NA
2.5	21.3321
2.5	18.0885
2.5	19.8708
2.5	19.255
2	16.9824
2	18.941
2.5	16.9996
2	14.1925
2	17.1908
0	3.46262
1	7.00592
3	26.6105
6.5	47.5727
6.5	55.9224
2.5	21.1474
1	8.33194
1	8.62207
2	11.712
2	15.839
2	16.8325
1.5	12.8668
2	17.4822
2.5	23.2873
2.5	24.7571
1.5	14.5165
2	11.3998
1	7.81024
1.5	10.3288
1	8.32013
1	8.27809
1.5	10.4654
1	8.66371
6	50.3934
0	3.21601
1	7.73037
2.5	18.3269
1	7.28968
2.5	18.6544
1	6.79361
2	14.0054
1	7.9111
1.5	13.2799
2	18.3181
0	4.1888
1.5	13.3939
3	24.7218
3.5	27.7195
1	8.31974
1	9.9115
1.5	11.9249
2	15.7656
1.5	13.8507
5.5	38.9418
1.5	9.71079
2	17.6707
2.5	22.0099
2.5	21.324
2.5	21.8162
0	2.41275
1.5	11.3682
2	15.5046
1	8.11591
1.5	12.165
2.5	24.5664
1.5	13.8293
1	10.3276
1.5	10.6475
1	6.91588
1	8.01747
1	7.33181
3.5	32.3591
2	18.6308
2.5	21.7066
2	18.4681
6	35.471
6.5	45.3598
6.5	45.6275
0	2.17491
2	12.4147
2	19.5745
1	9.12213
1.5	10.643
1.5	10.7311
2	16.5681
2	16.1136
3.5	24.8861
3	25.1479
1	6.91224
2.5	20.3691
3	27.5747
5.5	41.1172
2	18.7112
0	3.39333
6	46.6819
2.5	26.2163
1	9.58858
2	10.8231
0	2.95942
1.5	10.0952
1	8.32355
4	21.0666
1	7.30655
6.5	39.474
1.5	10.3352
1.5	9.61145
1.5	11.54
1.5	12.9986
1.5	12.4601
3	23.471
1	7.39564
1.5	10.0717
1.5	9.51851
1.5	10.649
1.5	10.631
1.5	10.2629
1	7.60113
1.5	12.1311
2.5	18.2886
4	35.0112
1.5	9.6471
1	6.7321
1	7.20557
1	6.93858
0	2.79349
1.5	10.3195
5	34.9526
5	36.7015
5	38.5266
1.5	10.5882
1.5	11.5243
1.5	10.5562
1.5	11.6503
1.5	11.7556
4.5	41.6952
4.5	39.5281
1.5	13.6797
1.5	13.7684
2	14.662
2	12.8767
2	12.5437
2	13.5165
1.5	14.8578
1.5	12.2693
1.5	11.4516
4	29.1638
4	29.6774
1.5	11.4484
1.5	12.0669
1	7.30721
1.5	10.0594
1.5	9.47963
1.5	10.518
1.5	11.7279
1.5	13.4265
2	16.9259
2	19.0171
1.5	10.4272
1.5	13.8898
2	16.0646
1.5	11.9301
1.5	13.3007
1.5	14.6674
2.5	20.4182
2.5	18.4122
3	21.8238
3	23.0808
1.5	12.149
1.5	11.7079
1.5	10.9345
1	8.65139
1.5	10.6617
2	12.2591
2	12.1719
1.5	11.1594
4.5	37.0798
5.5	44.3891
1.5	17.5584
3	27.7268
1.5	9.54063
0	2.04265
2.5	23.0879
2.5	23.0879
2.5	21.4791
2	18.4939
1	6.56203
2	10.4067
1	6.43153
1.5	12.3435
1.5	11.9109
1.5	11.8584
2	18.1988
1.5	11.7386
1	8.4995
1	7.74325
1.5	14.603
1.5	15.9764
3.5	21.5753
3.5	21.9928
2.5	16.2464
4	30.9762
3	23.9633
2	19.2873
3	29.4295
2.5	22.5143
1.5	8.81209
1.5	11.5433
1.5	11.7172
2	18.6917
2	15.8814
3	28.7902
5	37.4054
1	7.60277
1.5	10.4816
1	7.0924
1	8.1698
1	8.42621
1	7.84103
1.5	11.1569
1.5	14.0248
1.5	14.0617
1.5	11.2499
1.5	14.7507
4	30.726
4.5	33.5672
1.5	12.1222
2.5	19.4519
2.5	19.4594
2.5	19.9014
1	11.377
1	12.993
6	42.674
2	26.9052
3.5	31.1108
6	49.9727
6	51.1843
3	23.433
4	29.9066
4	31.0725
4	29.9066
2	18.1254
3	25.5674
3	28.0808
2	14.6756
3.5	30.534
6	46.8678
5.5	39.6838
6.5	60.2944
6	50.091
5	36.5815
2	17.0871
2.5	20.4805
5	38.5428
5.5	32.3388
6.5	47.6652
6.5	52.003
6.5	54.2995
6.5	55.0729
6	44.4819
6	46.5158
6	50.4876
6	49.6269
6	35.2881
6	39.4684
2	13.1236
2.5	23.641
6	40.4479
6.5	59.4878
6.5	58.7864
6.5	59.5132
6.5	60.7034
2	17.8228
6.5	55.1615
4	23.7832
3	23.4821
6	43.8607
6.5	45.5307
6	45.4932
6.5	68.1962
6.5	63.0263
6.5	61.8163
6.5	NA
6.5	56.5893
7	61.7745
6.5	61.5093
2.5	22.3954
3	22.8535
3	25.0632
3	26.4311
5.5	42.7154
6.5	62.9986
6.5	57.4673
6.5	65.2991
6.5	48.4084
6.5	54.0595
6.5	56.2343
8	80.5995
3	26.7978
2.5	21.1886
6.5	46.104
6.5	NA
6.5	NA
6.5	NA
6.5	55.4581
6.5	59.0184
6.5	59.7659
5.5	33.0406
6.5	48.5943
6.5	48.3268
6.5	48.5943
5	36.3518
6	38.8523
6	NA
6	NA
6	38.7629
4	34.9376
6	43.7978
6.5	48.1738
6.5	49.9899
6.5	55.5561
6	43.0658
6	43.2833
6	46.1086
6	45.6197
6	37.6957
6.5	52.5346
6.5	58.6766
6.5	NA
6.5	NA
6.5	62.7199
6.5	49.1893
6.5	48.2134
6.5	47.8187
6.5	54.4318
6.5	48.2134
6.5	42.8428
6.5	43.4919
6.5	43.4919
6.5	46.3215
6.5	51.1404
6.5	47.8363
6.5	48.1501
6.5	48.1501
6.5	49.8239
6.5	49.2303
6.5	56.837
6.5	NA
6	47.9901
6	49.2936
6	NA
6	NA
6	51.642
6.5	50.8019
6.5	51.5511
6.5	NA
7	55.4237
7	60.0665
6.5	57.2026
5	42.8495
5	40.404
5	NA
5	NA
5	38.2828
6.5	62.2192
6.5	60.8773
7	NA
7	NA
6.5	49.1547
6.5	52.9631
6.5	NA
6.5	NA
6.5	57.3853
6	47.534
6.5	50.2309
6.5	NA
6.5	50.2277
6.5	NA
6.5	52.4408
6	47.2016
6	47.6057
6	NA
6	NA
6	49.4735
6	48.1522
6.5	56.8605
6.5	59.1804
6.5	NA
6	45.2966
6	41.6342
5.5	NA
5.5	NA
5.5	40.9028
6.5	47.819
6.5	50.8544
6.5	NA
6.5	NA
6.5	54.6617
6.5	56.5664
2.5	21.741
2.5	23.464
2.5	NA
2.5	NA
6	43.7593
6	45.6527
6	NA
6	NA
6	51.2555
3.5	32.7739
6.5	49.8838
6.5	51.6838
6.5	NA
6.5	59.3349
4.5	34.9082
5	34.7968
3	22.939
3	24.2388
3.5	30.5574
2	16.8324
2	18.3063
3	25.2457
3.5	27.681
6	47.9577
6	38.5445
6.5	47.0918
4	33.3548
3	30.4101
3	29.1088
4.5	36.3079
7	60.028
6.5	55.3612
6	46.4109
6	48.454
6.5	54.4702
6.5	53.2629
6.5	53.3764
6.5	53.3764
6	44.7837
6.5	52.9355
6	46.8923
6	46.5003
6	46.8435
6	46.1749
6.5	44.8727
6.5	52.1599
6.5	57.5862
6.5	57.8939
6.5	68.7783
6.5	60.2634
6.5	56.7773
6.5	58.1493
6.5	62.2185
7	71.9161
7.5	73.8175
6.5	58.9963
6.5	64.3377
6.5	57.6074
3.5	32.74
4.5	41.3586
6	51.2125
7	70.7597
7.5	73.7429
7.5	75.8511
7.5	77.0713
6.5	55.0052
3	29.7286
6	45.9697
6.5	50.9059
6.5	53.9946
6	43.9171
6	46.8041
6.5	50.7517
6.5	49.1405
7.5	66.7972
6	43.8674
6.5	55.2869
6	43.3724
1.5	15.0754
3	22.3831
4	31.8497
6.5	59.7485
6.5	49.2445

## Sheet: Figure 1D
patientid	CombiWISE slope	stage	CLM_safety_triggered	drug
1	2.79	baseline	yes	clemastine
2	1.16	baseline	no	other
3	2.22	baseline	no	other
4	3.29	baseline	no	clemastine
5	2.60854	baseline	no	other
6	2.60854	baseline	no	other
7	2.60854	baseline	no	other
8	2.60854	baseline	no	other
9	2.83	baseline	no	other
10	2.83	baseline	no	clemastine
11	2.0103	baseline	no	other
12	3.53533	baseline	no	other
13	0.5	baseline	no	clemastine
14	2.52026	baseline	no	other
15	2.52026	baseline	no	other
16	2.52026	baseline	no	other
17	3.09	baseline	no	other
18	1.1	baseline	no	other
19	1.1	baseline	no	other
20	1.1	baseline	no	other
21	1.8	baseline	no	clemastine
22	1.8	baseline	no	other
23	4.01441	baseline	no	other
24	2.73	baseline	no	other
25	2.73	baseline	no	other
26	1.56735	baseline	no	other
27	1.85023	baseline	no	other
28	1.87956	baseline	no	other
29	1.87956	baseline	no	other
30	1.13732	baseline	no	other
31	1.13732	baseline	no	other
32	1.13732	baseline	no	other
33	1.13732	baseline	no	other
34	1.13732	baseline	no	other
35	1.62405	baseline	no	other
36	4.44	baseline	no	other
37	2.25	baseline	no	other
38	2.25	baseline	no	other
39	1.77	baseline	no	other
40	8.35	baseline	no	clemastine
41	2.45807	baseline	no	other
42	2.39879	baseline	no	other
43	2.43851	baseline	no	other
44	6.8	baseline	no	other
45	1.5096	baseline	no	other
46	1.5096	baseline	no	other
47	1.5096	baseline	no	other
48	1.5096	baseline	yes	clemastine
49	8.52	baseline	no	other
50	8.52	baseline	no	other
51	1.39299	baseline	no	other
52	5.8471	baseline	no	other
53	5.8471	baseline	no	other
54	1	baseline	no	other
55	4.35086	baseline	no	other
56	4.35086	baseline	no	other
57	4.35086	baseline	no	clemastine
58	2.16532	baseline	no	other
59	2.16532	baseline	no	other
60	2.16532	baseline	no	other
61	1.36	baseline	no	other
62	3.37	baseline	no	other
63	3.6	baseline	no	other
64	2.44	baseline	no	other
65	2.44	baseline	yes	clemastine
66	3.03	baseline	no	other
67	1.34181	baseline	no	other
68	1.34181	baseline	no	other
69	4.29	baseline	no	other
70	0.88182	baseline	no	other
71	0.88182	baseline	no	other
72	4.28	baseline	no	other
1	14.37	therapy	yes	clemastine
2	-6.68	therapy	no	other
3	7.76	therapy	no	other
4	8.15	therapy	no	clemastine
5	0.14	therapy	no	other
6	0.11	therapy	no	other
7	1.83	therapy	no	other
8	0.57	therapy	no	other
9	0.151255	therapy	no	other
10	0.1	therapy	no	clemastine
11	0.62	therapy	no	other
12	0.88	therapy	no	other
13	1.42	therapy	no	clemastine
14	0.652975	therapy	no	other
15	0.51	therapy	no	other
16	1.73	therapy	no	other
17	2.62	therapy	no	other
18	-0.36101	therapy	no	other
19	3.7954	therapy	no	other
20	1.08	therapy	no	other
21	-0.23	therapy	no	clemastine
22	-0.31	therapy	no	other
23	4.19149	therapy	no	other
24	-0.14	therapy	no	other
25	2.91201	therapy	no	other
26	0.68	therapy	no	other
27	0.79	therapy	no	other
28	-1.35	therapy	no	other
29	-1.72	therapy	no	other
30	0.1	therapy	no	other
31	2.71716	therapy	no	other
32	-0.19	therapy	no	other
33	4.64	therapy	no	other
34	2.65	therapy	no	other
35	-0.467004	therapy	no	other
36	-0.75	therapy	no	other
37	3.7	therapy	no	other
38	2.50029	therapy	no	other
39	1.77	therapy	no	other
40	4.81	therapy	no	clemastine
41	-1.53	therapy	no	other
42	2.21	therapy	no	other
43	1.56903	therapy	no	other
44	-2.67	therapy	no	other
45	3.44	therapy	no	other
46	-7.74148	therapy	no	other
47	-3.78	therapy	no	other
48	7.97	therapy	yes	clemastine
49	-0.5	therapy	no	other
50	-4.2081	therapy	no	other
51	2	therapy	no	other
52	4.73	therapy	no	other
53	-3.39561	therapy	no	other
54	-1.63	therapy	no	other
55	-2.51	therapy	no	other
56	-0.349454	therapy	no	other
57	8.3	therapy	no	clemastine
58	-0.49	therapy	no	other
59	-2.87852	therapy	no	other
60	2.29	therapy	no	other
61	-0.75	therapy	no	other
62	2.5	therapy	no	other
63	1.66622	therapy	no	other
64	0.339772	therapy	no	other
65	12.67	therapy	yes	clemastine
66	-1.29477	therapy	no	other
67	-0.87	therapy	no	other
68	-3.13569	therapy	no	other
69	-0.19	therapy	no	other
70	-2.37	therapy	no	other
71	-0.0979026	therapy	no	other
72	-0.69933	therapy	no	other

## Sheet: Figure 1E-I
period	patientid	age	weight (kg)	serum_cholesterol (mg/dl)	serum_cholesterol LDL (mg/dl)	serum_crp
baseline	1	68.2959	78.7	147	63	0.9
baseline	2	35.0986	72.5	178	97	1
baseline	3	60.9781	46.1	NA	NA	2
baseline	4	73.2685	69.8	223	112	1.2
baseline	5	57.8767	94.8	215	89	5
baseline	6	55.0055	82.1	149	74	1.3
baseline	7	71.1151	89.6	193	116	3
baseline	8	69.9123	66	210	134	2.2
baseline	9	70.7918	125.9	141	86	1
treatment	1	69.0082	80.5	195	115	2.3
treatment	2	35.6356	73.2	200	122	2
treatment	3	61.5507	50	159	79	3
treatment	4	73.8466	70.4	211	97	5.2
treatment	5	58.5315	102.2	215	144	6.5
treatment	6	55.6	79.4	156	84	0.6
treatment	7	71.7096	93.8	219	143	4.4
treatment	8	70.526	70.1	254	177	1.1
treatment	9	71.4247	126.2	149	86	178.4

## Sheet: Figure 2 A
	IL-1beta (pg/mL)
	1st experiment		2nd experiment		3rd experiment
	Ctrl
3h	11.4187	11.6305	19.8414	10.1826	14.3675	11		≥600.060904986931 pg/mL	samples above detection limit of the assay
6h	24.4678	19.8591	24.044	15.6036	29.5356	21
18h	22.3489	30.4008	28.4408	22.1546	31.5839	56
	CLM
3h	34.056	40.6424	39.1415	38.2586	37.5346	26.7
6h	39.6182	53.1442	28.794	60.0837	49.436	69.2
18h	57.6469	42.0374	33.1202	50.884	48.041	71
	ATP
3h	90.2433	87.0296	85.5463	94.6931	138.184	95
6h	102.639	95.6466	112.775	119.82	89.8195	109
18h	110.779	134.105	93.1745	152.399	108.802	138
	ATP+CLM
3h	>600.060904986931	594.34	594.552	491.465	579.154	480.757
6h	588.795	531.337	554.663	536.51	542.09	500
18h	530.312	472.995	411.493	555.634	549.206	546
	Nigericin
3h	579.595	580.249	>600.060904986931	>600.060904986931	>600.060904986931	573.5
6h	>600.060904986931	>600.060904986931	>600.060904986931	600.061	>600.060904986931	572.5
18h	>600.060904986931	>600.060904986931	>600.060904986931	>600.060904986931	>600.060904986931	573

## Sheet: Figure 2B
	IL-1beta (pg/mL)
	1st experiment		2nd experiment		3rd experiment
	Ctrl
3h	9.14177	<0.25	<0.25	<0.25	<0.25	<0.25			< 0.25 pg/mL	samples below detection limit of the assay
6h	1.90239	1.73452	0.664348	<0.25	<0.25	<0.25			≥575 pg/mL	samples above detection limit of the assay
18h	6.16208	22.6973	12.667	6.43487	4.54634	12.4992
	CLM
3h	2.04921	5.84733	0.244674	1.12599	2.48993	7.65193
6h	2.23813	4.02174	4.96601	13.0657	2.93059	7.2952
18h	14.5556	29.475	10.6736	22.7182	14.0939	25.8448
	ATP
3h	14.3038	0.25	0.25	8.0716	0.601397	4.69
6h	20.7667	9.72931	5.07093	13.4644	4.56732	12.2683
18h	36.9452	21.4172	22.9491	40.0298	26.4323	55.285
	ATP+CLM
3h	11.7018	15.9615	8.78505	11.3241	14.5346	12.46
6h	39.0016	36.2317	19.5497	33.9445	52.8928	33.9235
18h	94.8603	77.8634	76.6254	89.5304	87.6838	68.3368
	Nigericin
3h	9.77128	3.49715	13.6952	7.92471	7.14832	8.41
6h	136.429	89.9081	94.9232	89.9291	88.3763	118.467
18h	>575	>575	>575	>575	>575	>575

## Sheet: Figure 2C
	Caspase 1 activity (RLU)
	1st experiment		2nd experiment		3rd experiment
	Ctrl
3h	1283.3	1653.3	1463.3	1413.3	1753.3	2514.3
6h	1713.3	1773.3	1623.3	1984.3	1954.3	1733.3
18h	3967.63	4077.63	4248.63	3907.63	4167.63	4498.63
	CLM
3h	1613.3	1863.3	1893.3	2024.3	2314.3	3014.3
6h	2314.3	2244.3	2034.3	2364.3	2114.3	1994.3
18h	3807.63	3987.63	3487.63	3827.63	3657.63	3937.63
	ATP
3h	3754.3	2444.3	2604.3	3654.3	2704.3	4014.3
6h	3324.3	3024.3	2774.3	3204.3	3194.3	3114.3
18h	5969.63	6069.63	6569.63	6930.63	6609.63	6429.63
	ATP+CLM
3h	6316.3	8088.3	9373.3	5936.3	7424.1	7407.3
6h	9883.3	7717.3	8548.3	7017.3	6466.3	7177.3
18h	17706.6	19336.6	21056.6	24616.6	20566.6	22316.6
	Nigericin
3h	39366.6	35406.6	34556.6	33986.6	34526.6	36706.6
6h	100763	92053.3	88613.3	91113.3	81383.3	78783.3
18h	113163	103863	130263	95223.3	127263	113955

## Sheet: Figure 2D
	Caspase 1 activity (RLU)
	1st experiment		2nd experiment		3rd experiment
	Ctrl
3h	1570	1620	1871	1440	1520	1931
6h	1961	1560	1790	1490	1740	1851
18h	2441	2311	2201	2381	3231	2271
	CLM
3h	1770	1610	1991	1710	1560	1961
6h	1750	1630	2381	1881	1530	1720
18h	3131	2711	2921	2661	3831	3051
	ATP
3h	1821	2071	1941	1811	2121	1991
6h	2291	2341	2321	2551	1991	2481
18h	2921	2941	3051	2561	3411	2781
	ATP+CLM
3h	1560	1620	1750	1470	1600	1570
6h	2081	2211	2241	1841	1690	1921
18h	3291	3861	3891	3671	4002	3501
	Nigericin
3h	3011	2741	3071	1951	2461	2371
6h	3541	3781	3421	3101	3211	3901
18h	24660	27540	27580	26760	30640	28570

## Sheet: Figure 2E
	% LDH
	1st experiment		2nd experiment		3rd experiment
	Ctrl
3h	11	10	10	11	12	12
6h	11	10	10	11	11	11
18h	13	13	11	13	14	12
	CLM
3h	12	12	11	13	14	14
6h	13	13	13	13	13	14
18h	15	15	14	15	16	14
	ATP
3h	12	11	11	12	13	13
6h	13	12	13	12	12	12
18h	15	14	15	15	17	14
	ATP+CLM
3h	26	34	29	31	32	32
6h	34	37	39	31	36	30
18h	36	39	40	42	44	37
	Nigericin
3h	39	61	24	69	63	62
6h	70	65	54	88	90	92
18h	91	101	93	95	90	89

## Sheet: Figure 2F
	% LDH
	1st experiment		2nd experiment		3rd experiment
	Ctrl
3h	7	5	6	6	5	6
6h	6	7	7	6	8	7
18h	10	6	7	4	4	7
	CLM
3h	8	6	7	8	6	8
6h	7	8	9	6	9	9
18h	12	9	11	11	8	11
	ATP
3h	7	5	6	7	5	7
6h	5	7	6	6	9	7
18h	8	6	8	7	5	7
	ATP+CLM
3h	7	6	7	9	6	8
6h	7	9	8	6	10	7
18h	9	7	11	10	7	10
	Nigericin
3h	8	6	7	8	5	7
6h	7	8	8	6	10	8
18h	40	38	37	34	32	39

## Sheet: Figure 2G
	% Viability
	1st experiment		2nd experiment		3rd experiment
	Ctrl
3h	101	104	102	98	99	95
6h	96	103	100	99	103	99
18h	103	102	101	99	97	98
	CLM
3h	94	94	97	97	97	94
6h	94	94	98	104	98	96
18h	94	94	97	95	98	99
	ATP
3h	99	97	97	96	92	92
6h	95	93	101	101	98	92
18h	86	91	90	93	92	93
	ATP+CLM
3h	79	73	75	79	75	75
6h	71	79	80	80	81	77
18h	68	67	72	66	71	70
	Nigericin
3h	80	64	88	60	66	62
6h	52	58	58	54	49	49
18h	42	39	41	53	53	55

[truncated: 14 more sheets: Figure 2H, Figure 3A, Figure 3B, Figure 3C, Figure 3D, Figure 3F, Figure 3G, Figure 5AB,EF, Figure 5D, Figure S1A-B, Figure S2 A-C, Figure S3 A-F, Figure S8 A-B, Figure S8 C]
